# Supplementary material for: MicroRNAs in ovarian follicular atresia and granulosa cell apoptosis
Source: Reprod Biol Endocrinol. 2019 Jan 10;17:9. doi: 10.1186/s12958-018-0450-y (PMC6329178; doi:10.1186/s12958-018-0450-y)
Supplement: Supplementary file 1 — Table S1. (XLSX 13.9 kb) [file 12958_2018_450_MOESM1_ESM.xlsx]

## Sheet: Sheet1
HMGA2
IGF2BP1
MYC
CDKN2A
COL1A2
BCL2L1
KRAS
GAB2
FN1
IL13
CASP3
THBS1
TGFBR1
SMAD2
AKT2
AGO1
HOXD10
KLF4
PPARA
NF1
PIEZO1
BCL2L11
TFAP2C
CDKN1A
TRA2B
SRSF1
TP53
NOTCH1
PAX6
MAPRE1
SDC1
NR4A3
NRP2
TIAM1
PTEN
HTATIP2
DDX58
Cbx7
Ptpn18
Ptpn7
Ppp1ca
Ppp2ca
SLC45A3
ADAM9
MMP7
CXCL12
BRCA1
BRCA2
ROCK1
IRAK1
TRAF6
FADD
NFKB1
TLR2
CXCR4
FAF1
EGFR
CD40LG
FAS
ERBB4
SMAD4
TLR4
WASF2
L1CAM
SMN1
CARD10
COPS8
UHRF1
ELAVL1
NUMB
SIKE1
PRKCE
RAC1
LAMC2
COX2
STAT1
RNF11
PTGS2
CCL5
PTGES2
CNOT6L
MYB
CADM1
TMEM184B
APP
UCP2
BACE1
VEGFA
CCNE1
CCND1
CDC25A
CCND2
DMTF1
BCL2
WNT3A
TSPYL2
BMI1
CHUK
FGF7
CLCN3
CRKL
MN1
HMGA1
IFNG
PURA
RECK
AKT3
FOXO1
REPIN1
YAP1
CARM1
SOX5
PHLPP1
HSPA1B
RET
ADCY6
MITF
RARG
FOXO3
CLOCK
TSC22D3
CREB1
MTSS1
FGF9
NTM
CYLD
PDCD4
PFN1
SNAI2
FOXF2
GSK3B
ZFAND4
SATB2
FLOT1
CHL1
TP53INP1
LRRC4
NDRG1
ULBP2
ATF1
BARD1
CREB5
RAD17
TP53BP1
CHEK2
CDKN1B
SMARCD3
TCEAL7
FBXW7
NFIB
BMPR2
TPM1
RASA1
MARCKS
LRRFIP1
TGFBI
E2F1
TGFBR2
NCOA3
SERPINB5
MTAP
TIMP3
BTG2
REST
SPRY2
RASGRP1
RHOB
NCAPG
RTN4
TM9SF3
DERL1
BASP1
PLOD3
JMY
TOPORS
HNRNPK
DAXX
TP53BP2
TP63
TGFBR3
APAF1
PPIF
MSH2
MSH6
ISCU
JAG1
MEF2C
EIF4A2
ANKRD46
IL1B
ICAM1
PLAT
PTX3
TNFAIP3
CCR1
CDK2AP1
CCL20
SP1
PIAS3
PCBP1
DOCK4
DOCK5
DOCK7
DUSP10
ANP32A
SMARCA4
NTF3
COL4A1
FASLG
SOD3
TCF21
SMAD7
BCL6
HPGD
SERPINI1
MYD88
VHL
GDF5
CLU
TNFRSF10B
IGF1R
MAP2K3
SETD2
Arpc5
Ywhaz
Hdac4
SIRT1
Max
Mecp2
Acsl4
Egr2
Npas4
HES1
POU4F2
Celf1
IL6R
PPARGC1A
G6PC
FANCG
MYH1
MYH2
MYH4
PTPN11
HMGN2
KLF3
IRF1
MT2A
PPP2R5E
LDHA
LDHB
IL8
NEK6
LPAR1
TOP1
LAMP1
HMGB2
HOXB4
MYT1
ZBTB10
PHB
THRB
WEE1
APC
IGF1
PAX3
Mstn
WDR77
ABCA1
PDS5B
NFE2L2
SEMA6A
MET
SLC7A11
MAP2K4
PPARG
HOXA10
PSAP
GATA2
GRB2
SEMA7A
DPYD
IFNR
PIK3CG
VAMP2
DLL1
YY1
MAGEA12
MAGEA6
MAGEA3
MAGEA2
AXIN2
WNT1
CDK6
MYCN
E2F3
CCNE2
CDK4
MAP2K1
IFNB1
HNF4A
NOTCH2
CD44
FOXP1
MAP3K9
CEBPB
SPI1
ZAP70
PDGFRA
NANOG
SOX2
IMPA1
IMPDH2
SYT1
STX1A
FOSL1
EPHA5
AXL
CCL22
KLB
PPP1R10
LEF1
ACSL1
GRM7
MTA2
HDAC1
CDKN2C
SNAI1
CD24
NAMPT
PDGFRB
SRC
KDM4A
MDM4
INHBB
RICTOR
POU5F1
ARHGDIB
HOTAIR
DGUOK
GAS1
CSF1R
KIT
SIRT7
GALNT7
FUT8
Hspb6
Ets2
Mmp9
Emilin2
Coro1a
Sf1
NOTCH4
MAPT
UNG
BMF
VEZT
RUNX2
MAZ
NPNT
TOB2
MSC
CYP19A1
SUFU
TUSC2
VIM
KSR1
MAPK1
DIO1
PRDX3
CDC14A
ANLN
ATF6
CHEK1
CCNF
CD40
FGF2
PIK3R1
IKBKB
TNFRSF11A
FGF8
ARHGEF19
FANCA
FGFR1
ITGA5
ARID4B
HIPK3
MYLIP
KAT2B
ESR2
CPEB2
CDH1
KLF2
PCGF5
OSBPL2
RFFL
OSBPL8
Qrsl1
HIPK1
STAT3
NR1H4
SOCS5
RGS5
MAPK8
CCL8
DNMT1
ITGB8
MAPK9
LATS2
Sp7
SLC2A4
ATG16L1
DAB2
ZBTB4
Arl2
Tnf
Siah2
EPHA2
ARL4C
GATA4
NR2C2
TAB1
EZH2
USP9X
CHORDC1
RB1
