# Supplementary material for: MicroRNAs in ovarian follicular atresia and granulosa cell apoptosis
Source: Reprod Biol Endocrinol. 2019 Jan 10;17:9. doi: 10.1186/s12958-018-0450-y (PMC6329178; doi:10.1186/s12958-018-0450-y)
Supplement: Supplementary file 2 — Table S2. (XLS 85 kb) [file 12958_2018_450_MOESM2_ESM.xls]

## Sheet: ClueGO Results
GOID	GOTerm	Ontology Source	Term PValue	Term PValue Corrected with Bonferroni step down	Group PValue	Group PValue Corrected with Bonferroni step down	GOLevels	GOGroups	% Associated Genes	Nr. Genes	Associated Genes Found
GO:0005212	Pancreatic cancer	KEGG_22.06.2017	2.8e-25	4.5e-23	1.8e-31	4.5e-30	[-1]	Group16	46.875	30	[AKT2, AKT3, BCL2L1, BRCA2, CCND1, CDK4, CDK6, CDKN2A, CHUK, E2F1, E2F3, EGFR, IKBKB, KRAS, MAP2K1, MAPK1, MAPK8, MAPK9, NFKB1, PIK3R1, RAC1, RB1, SMAD2, SMAD4, STAT1, STAT3, TGFBR1, TGFBR2, TP53, VEGFA]
GO:0005212	Pancreatic cancer	KEGG_22.06.2017	2.8e-25	4.5e-23	1.8e-34	4.5e-33	[-1]	Group23	46.875	30	[AKT2, AKT3, BCL2L1, BRCA2, CCND1, CDK4, CDK6, CDKN2A, CHUK, E2F1, E2F3, EGFR, IKBKB, KRAS, MAP2K1, MAPK1, MAPK8, MAPK9, NFKB1, PIK3R1, RAC1, RB1, SMAD2, SMAD4, STAT1, STAT3, TGFBR1, TGFBR2, TP53, VEGFA]
GO:0005212	Pancreatic cancer	KEGG_22.06.2017	2.8e-25	4.5e-23	3.5e-28	7.8e-27	[-1]	Group24	46.875	30	[AKT2, AKT3, BCL2L1, BRCA2, CCND1, CDK4, CDK6, CDKN2A, CHUK, E2F1, E2F3, EGFR, IKBKB, KRAS, MAP2K1, MAPK1, MAPK8, MAPK9, NFKB1, PIK3R1, RAC1, RB1, SMAD2, SMAD4, STAT1, STAT3, TGFBR1, TGFBR2, TP53, VEGFA]
GO:0005212	Pancreatic cancer	KEGG_22.06.2017	2.8e-25	4.5e-23	6.7e-35	1.7e-33	[-1]	Group25	46.875	30	[AKT2, AKT3, BCL2L1, BRCA2, CCND1, CDK4, CDK6, CDKN2A, CHUK, E2F1, E2F3, EGFR, IKBKB, KRAS, MAP2K1, MAPK1, MAPK8, MAPK9, NFKB1, PIK3R1, RAC1, RB1, SMAD2, SMAD4, STAT1, STAT3, TGFBR1, TGFBR2, TP53, VEGFA]
GO:0005219	Bladder cancer	KEGG_22.06.2017	5.8e-15	8.3e-13	1.8e-34	4.5e-33	[-1]	Group23	43.9024	18	[CCND1, CDH1, CDK4, CDKN1A, CDKN2A, CXCL8, E2F1, E2F3, EGFR, KRAS, MAP2K1, MAPK1, MYC, RB1, SRC, THBS1, TP53, VEGFA]
GO:0005219	Bladder cancer	KEGG_22.06.2017	5.8e-15	8.3e-13	6.7e-35	1.7e-33	[-1]	Group25	43.9024	18	[CCND1, CDH1, CDK4, CDKN1A, CDKN2A, CXCL8, E2F1, E2F3, EGFR, KRAS, MAP2K1, MAPK1, MYC, RB1, SRC, THBS1, TP53, VEGFA]
GO:0005218	Melanoma	KEGG_22.06.2017	9e-23	1.4e-20	1.8e-34	4.5e-33	[-1]	Group23	42.029	29	[AKT2, AKT3, CCND1, CDH1, CDK4, CDK6, CDKN1A, CDKN2A, E2F1, E2F3, EGFR, FGF2, FGF7, FGF8, FGF9, FGFR1, IGF1, IGF1R, KRAS, MAP2K1, MAPK1, MET, MITF, PDGFRA, PDGFRB, PIK3R1, PTEN, RB1, TP53]
GO:0005218	Melanoma	KEGG_22.06.2017	9e-23	1.4e-20	6.7e-35	1.7e-33	[-1]	Group25	42.029	29	[AKT2, AKT3, CCND1, CDH1, CDK4, CDK6, CDKN1A, CDKN2A, E2F1, E2F3, EGFR, FGF2, FGF7, FGF8, FGF9, FGFR1, IGF1, IGF1R, KRAS, MAP2K1, MAPK1, MET, MITF, PDGFRA, PDGFRB, PIK3R1, PTEN, RB1, TP53]
GO:0005220	Chronic myeloid leukemia	KEGG_22.06.2017	2.4e-22	3.7e-20	4.4e-22	8.9e-21	[-1]	Group17	40.8451	29	[AKT2, AKT3, BCL2L1, CCND1, CDK4, CDK6, CDKN1A, CDKN1B, CDKN2A, CHUK, CRKL, E2F1, E2F3, GAB2, GRB2, HDAC1, IKBKB, KRAS, MAP2K1, MAPK1, MYC, NFKB1, PIK3R1, PTPN11, RB1, SMAD4, TGFBR1, TGFBR2, TP53]
GO:0005220	Chronic myeloid leukemia	KEGG_22.06.2017	2.4e-22	3.7e-20	1.4e-27	3e-26	[-1]	Group22	40.8451	29	[AKT2, AKT3, BCL2L1, CCND1, CDK4, CDK6, CDKN1A, CDKN1B, CDKN2A, CHUK, CRKL, E2F1, E2F3, GAB2, GRB2, HDAC1, IKBKB, KRAS, MAP2K1, MAPK1, MYC, NFKB1, PIK3R1, PTPN11, RB1, SMAD4, TGFBR1, TGFBR2, TP53]
GO:0005220	Chronic myeloid leukemia	KEGG_22.06.2017	2.4e-22	3.7e-20	1.8e-34	4.5e-33	[-1]	Group23	40.8451	29	[AKT2, AKT3, BCL2L1, CCND1, CDK4, CDK6, CDKN1A, CDKN1B, CDKN2A, CHUK, CRKL, E2F1, E2F3, GAB2, GRB2, HDAC1, IKBKB, KRAS, MAP2K1, MAPK1, MYC, NFKB1, PIK3R1, PTPN11, RB1, SMAD4, TGFBR1, TGFBR2, TP53]
GO:0005220	Chronic myeloid leukemia	KEGG_22.06.2017	2.4e-22	3.7e-20	3.5e-28	7.8e-27	[-1]	Group24	40.8451	29	[AKT2, AKT3, BCL2L1, CCND1, CDK4, CDK6, CDKN1A, CDKN1B, CDKN2A, CHUK, CRKL, E2F1, E2F3, GAB2, GRB2, HDAC1, IKBKB, KRAS, MAP2K1, MAPK1, MYC, NFKB1, PIK3R1, PTPN11, RB1, SMAD4, TGFBR1, TGFBR2, TP53]
GO:0005220	Chronic myeloid leukemia	KEGG_22.06.2017	2.4e-22	3.7e-20	6.7e-35	1.7e-33	[-1]	Group25	40.8451	29	[AKT2, AKT3, BCL2L1, CCND1, CDK4, CDK6, CDKN1A, CDKN1B, CDKN2A, CHUK, CRKL, E2F1, E2F3, GAB2, GRB2, HDAC1, IKBKB, KRAS, MAP2K1, MAPK1, MYC, NFKB1, PIK3R1, PTPN11, RB1, SMAD4, TGFBR1, TGFBR2, TP53]
GO:0005210	Colorectal cancer	KEGG_22.06.2017	3.3e-17	5e-15	8.8e-12	9.7e-11	[-1]	Group11	38.3333	23	[AKT2, AKT3, AXIN2, BCL2, CASP3, CCND1, GSK3B, KRAS, LEF1, MAP2K1, MAPK1, MAPK8, MAPK9, MSH2, MSH6, MYC, PIK3R1, RAC1, SMAD2, SMAD4, TGFBR1, TGFBR2, TP53]
GO:0005210	Colorectal cancer	KEGG_22.06.2017	3.3e-17	5e-15	3.5e-28	7.8e-27	[-1]	Group24	38.3333	23	[AKT2, AKT3, AXIN2, BCL2, CASP3, CCND1, GSK3B, KRAS, LEF1, MAP2K1, MAPK1, MAPK8, MAPK9, MSH2, MSH6, MYC, PIK3R1, RAC1, SMAD2, SMAD4, TGFBR1, TGFBR2, TP53]
GO:0005210	Colorectal cancer	KEGG_22.06.2017	3.3e-17	5e-15	6.7e-35	1.7e-33	[-1]	Group25	38.3333	23	[AKT2, AKT3, AXIN2, BCL2, CASP3, CCND1, GSK3B, KRAS, LEF1, MAP2K1, MAPK1, MAPK8, MAPK9, MSH2, MSH6, MYC, PIK3R1, RAC1, SMAD2, SMAD4, TGFBR1, TGFBR2, TP53]
GO:0005215	Prostate cancer	KEGG_22.06.2017	7.2e-23	1.1e-20	4e-19	7.6e-18	[-1]	Group14	36.7816	32	[AKT2, AKT3, BCL2, CCND1, CCNE1, CCNE2, CDKN1A, CDKN1B, CHUK, CREB1, CREB5, E2F1, E2F3, EGFR, FGFR1, FOXO1, GRB2, GSK3B, IGF1, IGF1R, IKBKB, KRAS, LEF1, MAP2K1, MAPK1, NFKB1, PDGFRA, PDGFRB, PIK3R1, PTEN, RB1, TP53]
GO:0005215	Prostate cancer	KEGG_22.06.2017	7.2e-23	1.1e-20	5.5e-17	9.3e-16	[-1]	Group20	36.7816	32	[AKT2, AKT3, BCL2, CCND1, CCNE1, CCNE2, CDKN1A, CDKN1B, CHUK, CREB1, CREB5, E2F1, E2F3, EGFR, FGFR1, FOXO1, GRB2, GSK3B, IGF1, IGF1R, IKBKB, KRAS, LEF1, MAP2K1, MAPK1, NFKB1, PDGFRA, PDGFRB, PIK3R1, PTEN, RB1, TP53]
GO:0005215	Prostate cancer	KEGG_22.06.2017	7.2e-23	1.1e-20	1.4e-27	3e-26	[-1]	Group22	36.7816	32	[AKT2, AKT3, BCL2, CCND1, CCNE1, CCNE2, CDKN1A, CDKN1B, CHUK, CREB1, CREB5, E2F1, E2F3, EGFR, FGFR1, FOXO1, GRB2, GSK3B, IGF1, IGF1R, IKBKB, KRAS, LEF1, MAP2K1, MAPK1, NFKB1, PDGFRA, PDGFRB, PIK3R1, PTEN, RB1, TP53]
GO:0005215	Prostate cancer	KEGG_22.06.2017	7.2e-23	1.1e-20	3.5e-28	7.8e-27	[-1]	Group24	36.7816	32	[AKT2, AKT3, BCL2, CCND1, CCNE1, CCNE2, CDKN1A, CDKN1B, CHUK, CREB1, CREB5, E2F1, E2F3, EGFR, FGFR1, FOXO1, GRB2, GSK3B, IGF1, IGF1R, IKBKB, KRAS, LEF1, MAP2K1, MAPK1, NFKB1, PDGFRA, PDGFRB, PIK3R1, PTEN, RB1, TP53]
GO:0005215	Prostate cancer	KEGG_22.06.2017	7.2e-23	1.1e-20	6.7e-35	1.7e-33	[-1]	Group25	36.7816	32	[AKT2, AKT3, BCL2, CCND1, CCNE1, CCNE2, CDKN1A, CDKN1B, CHUK, CREB1, CREB5, E2F1, E2F3, EGFR, FGFR1, FOXO1, GRB2, GSK3B, IGF1, IGF1R, IKBKB, KRAS, LEF1, MAP2K1, MAPK1, NFKB1, PDGFRA, PDGFRB, PIK3R1, PTEN, RB1, TP53]
GO:0005216	Thyroid cancer	KEGG_22.06.2017	1.1e-07	1.3e-05	1.8e-34	4.5e-33	[-1]	Group23	34.4828	10	[CCND1, CDH1, KRAS, LEF1, MAP2K1, MAPK1, MYC, PPARG, RET, TP53]
GO:0005216	Thyroid cancer	KEGG_22.06.2017	1.1e-07	1.3e-05	6.7e-35	1.7e-33	[-1]	Group25	34.4828	10	[CCND1, CDH1, KRAS, LEF1, MAP2K1, MAPK1, MYC, PPARG, RET, TP53]
GO:0005214	Glioma	KEGG_22.06.2017	2.5e-15	3.6e-13	1.4e-27	3e-26	[-1]	Group22	34.375	22	[AKT2, AKT3, CCND1, CDK4, CDK6, CDKN1A, CDKN2A, E2F1, E2F3, EGFR, GRB2, IGF1, IGF1R, KRAS, MAP2K1, MAPK1, PDGFRA, PDGFRB, PIK3R1, PTEN, RB1, TP53]
GO:0005214	Glioma	KEGG_22.06.2017	2.5e-15	3.6e-13	1.8e-34	4.5e-33	[-1]	Group23	34.375	22	[AKT2, AKT3, CCND1, CDK4, CDK6, CDKN1A, CDKN2A, E2F1, E2F3, EGFR, GRB2, IGF1, IGF1R, KRAS, MAP2K1, MAPK1, PDGFRA, PDGFRB, PIK3R1, PTEN, RB1, TP53]
GO:0005214	Glioma	KEGG_22.06.2017	2.5e-15	3.6e-13	3.5e-28	7.8e-27	[-1]	Group24	34.375	22	[AKT2, AKT3, CCND1, CDK4, CDK6, CDKN1A, CDKN2A, E2F1, E2F3, EGFR, GRB2, IGF1, IGF1R, KRAS, MAP2K1, MAPK1, PDGFRA, PDGFRB, PIK3R1, PTEN, RB1, TP53]
GO:0005214	Glioma	KEGG_22.06.2017	2.5e-15	3.6e-13	6.7e-35	1.7e-33	[-1]	Group25	34.375	22	[AKT2, AKT3, CCND1, CDK4, CDK6, CDKN1A, CDKN2A, E2F1, E2F3, EGFR, GRB2, IGF1, IGF1R, KRAS, MAP2K1, MAPK1, PDGFRA, PDGFRB, PIK3R1, PTEN, RB1, TP53]
GO:0005213	Endometrial cancer	KEGG_22.06.2017	5e-12	6.6e-10	1.8e-34	4.5e-33	[-1]	Group23	34	17	[AKT2, AKT3, AXIN2, CCND1, CDH1, EGFR, FOXO3, GRB2, GSK3B, KRAS, LEF1, MAP2K1, MAPK1, MYC, PIK3R1, PTEN, TP53]
GO:0005213	Endometrial cancer	KEGG_22.06.2017	5e-12	6.6e-10	6.7e-35	1.7e-33	[-1]	Group25	34	17	[AKT2, AKT3, AXIN2, CCND1, CDH1, EGFR, FOXO3, GRB2, GSK3B, KRAS, LEF1, MAP2K1, MAPK1, MYC, PIK3R1, PTEN, TP53]
GO:0004320	Dorso-ventral axis formation	KEGG_22.06.2017	1e-06	0.0001	1e-06	5.1e-06	[-1]	Group00	32.1429	9	[CPEB2, EGFR, GRB2, KRAS, MAP2K1, MAPK1, NOTCH1, NOTCH2, NOTCH4]
GO:0005161	Hepatitis B	KEGG_22.06.2017	2.2e-28	3.6e-26	1.4e-27	3e-26	[-1]	Group22	31.25	45	[AKT2, AKT3, APAF1, BCL2, CASP3, CCND1, CCNE1, CCNE2, CDK4, CDK6, CDKN1A, CDKN1B, CHUK, CREB1, CREB5, CXCL8, DDX58, E2F1, E2F3, FADD, FAS, FASLG, GRB2, IFNB1, IKBKB, KRAS, MAP2K1, MAP2K4, MAPK1, MAPK8, MAPK9, MYC, MYD88, NFKB1, PIK3R1, PTEN, RB1, SMAD4, SRC, STAT1, STAT3, TGFBR1, TLR2, TLR4, TP53]
GO:0005161	Hepatitis B	KEGG_22.06.2017	2.2e-28	3.6e-26	6.7e-35	1.7e-33	[-1]	Group25	31.25	45	[AKT2, AKT3, APAF1, BCL2, CASP3, CCND1, CCNE1, CCNE2, CDK4, CDK6, CDKN1A, CDKN1B, CHUK, CREB1, CREB5, CXCL8, DDX58, E2F1, E2F3, FADD, FAS, FASLG, GRB2, IFNB1, IKBKB, KRAS, MAP2K1, MAP2K4, MAPK1, MAPK8, MAPK9, MYC, MYD88, NFKB1, PIK3R1, PTEN, RB1, SMAD4, SRC, STAT1, STAT3, TGFBR1, TLR2, TLR4, TP53]
GO:0005223	Non-small cell lung cancer	KEGG_22.06.2017	6.8e-12	9e-10	1.4e-27	3e-26	[-1]	Group22	31.0345	18	[AKT2, AKT3, CCND1, CDK4, CDK6, CDKN2A, E2F1, E2F3, EGFR, FOXO3, GRB2, KRAS, MAP2K1, MAPK1, PIK3R1, RB1, STAT3, TP53]
GO:0005223	Non-small cell lung cancer	KEGG_22.06.2017	6.8e-12	9e-10	1.8e-34	4.5e-33	[-1]	Group23	31.0345	18	[AKT2, AKT3, CCND1, CDK4, CDK6, CDKN2A, E2F1, E2F3, EGFR, FOXO3, GRB2, KRAS, MAP2K1, MAPK1, PIK3R1, RB1, STAT3, TP53]
GO:0005223	Non-small cell lung cancer	KEGG_22.06.2017	6.8e-12	9e-10	6.7e-35	1.7e-33	[-1]	Group25	31.0345	18	[AKT2, AKT3, CCND1, CDK4, CDK6, CDKN2A, E2F1, E2F3, EGFR, FOXO3, GRB2, KRAS, MAP2K1, MAPK1, PIK3R1, RB1, STAT3, TP53]
GO:0005222	Small cell lung cancer	KEGG_22.06.2017	1.2e-16	1.8e-14	6.7e-35	1.7e-33	[-1]	Group25	30.9524	26	[AKT2, AKT3, APAF1, BCL2, BCL2L1, CCND1, CCNE1, CCNE2, CDK4, CDK6, CDKN1B, CHUK, COL4A1, E2F1, E2F3, FN1, IKBKB, LAMC2, MYC, NFKB1, PIK3R1, PTEN, PTGS2, RB1, TP53, TRAF6]
GO:0004917	Prolactin signaling pathway	KEGG_22.06.2017	2.4e-13	3.2e-11	3.5e-28	7.8e-27	[-1]	Group24	30	21	[AKT2, AKT3, CCND1, CCND2, ESR2, FOXO3, GRB2, GSK3B, IRF1, KRAS, MAP2K1, MAPK1, MAPK8, MAPK9, NFKB1, PIK3R1, SOCS5, SRC, STAT1, STAT3, TNFRSF11A]
GO:0004917	Prolactin signaling pathway	KEGG_22.06.2017	2.4e-13	3.2e-11	6.7e-35	1.7e-33	[-1]	Group25	30	21	[AKT2, AKT3, CCND1, CCND2, ESR2, FOXO3, GRB2, GSK3B, IRF1, KRAS, MAP2K1, MAPK1, MAPK8, MAPK9, NFKB1, PIK3R1, SOCS5, SRC, STAT1, STAT3, TNFRSF11A]
GO:0004115	p53 signaling pathway	KEGG_22.06.2017	1.3e-12	1.8e-10	4.4e-22	8.9e-21	[-1]	Group17	29.4118	20	[APAF1, CASP3, CCND1, CCND2, CCNE1, CCNE2, CDK4, CDK6, CDKN1A, CDKN2A, CHEK1, CHEK2, FAS, IGF1, MDM4, PTEN, SERPINB5, THBS1, TNFRSF10B, TP53]
GO:0004115	p53 signaling pathway	KEGG_22.06.2017	1.3e-12	1.8e-10	1.4e-27	3e-26	[-1]	Group22	29.4118	20	[APAF1, CASP3, CCND1, CCND2, CCNE1, CCNE2, CDK4, CDK6, CDKN1A, CDKN2A, CHEK1, CHEK2, FAS, IGF1, MDM4, PTEN, SERPINB5, THBS1, TNFRSF10B, TP53]
GO:0004933	AGE-RAGE signaling pathway in diabetic complications	KEGG_22.06.2017	1.1e-17	1.6e-15	1.8e-31	4.5e-30	[-1]	Group16	29.2929	29	[AKT2, AKT3, BCL2, CASP3, CCND1, CDK4, CDKN1B, COL1A2, COL4A1, CXCL8, FN1, FOXO1, ICAM1, IL1B, KRAS, MAPK1, MAPK8, MAPK9, NFKB1, PIK3R1, PRKCE, RAC1, SMAD2, SMAD4, STAT1, STAT3, TGFBR1, TGFBR2, VEGFA]
GO:0004933	AGE-RAGE signaling pathway in diabetic complications	KEGG_22.06.2017	1.1e-17	1.6e-15	3.5e-28	7.8e-27	[-1]	Group24	29.2929	29	[AKT2, AKT3, BCL2, CASP3, CCND1, CDK4, CDKN1B, COL1A2, COL4A1, CXCL8, FN1, FOXO1, ICAM1, IL1B, KRAS, MAPK1, MAPK8, MAPK9, NFKB1, PIK3R1, PRKCE, RAC1, SMAD2, SMAD4, STAT1, STAT3, TGFBR1, TGFBR2, VEGFA]
GO:0004933	AGE-RAGE signaling pathway in diabetic complications	KEGG_22.06.2017	1.1e-17	1.6e-15	6.7e-35	1.7e-33	[-1]	Group25	29.2929	29	[AKT2, AKT3, BCL2, CASP3, CCND1, CDK4, CDKN1B, COL1A2, COL4A1, CXCL8, FN1, FOXO1, ICAM1, IL1B, KRAS, MAPK1, MAPK8, MAPK9, NFKB1, PIK3R1, PRKCE, RAC1, SMAD2, SMAD4, STAT1, STAT3, TGFBR1, TGFBR2, VEGFA]
GO:0005224	Breast cancer	KEGG_22.06.2017	3.6e-25	5.7e-23	6.7e-35	1.7e-33	[-1]	Group25	29.1667	42	[AKT2, AKT3, AXIN2, BRCA1, BRCA2, CCND1, CDK4, CDK6, CDKN1A, DLL1, E2F1, E2F3, EGFR, ESR2, FGF2, FGF7, FGF8, FGF9, FGFR1, GRB2, GSK3B, HES1, IGF1, IGF1R, JAG1, KIT, KRAS, LEF1, MAP2K1, MAPK1, MYC, NCOA3, NOTCH1, NOTCH2, NOTCH4, PIK3R1, PTEN, RB1, SP1, TP53, WNT1, WNT3A]
GO:0005221	Acute myeloid leukemia	KEGG_22.06.2017	3.1e-10	3.8e-08	6.7e-35	1.7e-33	[-1]	Group25	29.0909	16	[AKT2, AKT3, CCND1, CHUK, GRB2, IKBKB, KIT, KRAS, LEF1, MAP2K1, MAPK1, MYC, NFKB1, PIK3R1, SPI1, STAT3]
GO:0005230	Central carbon metabolism in cancer	KEGG_22.06.2017	5.4e-10	6.6e-08	6.7e-35	1.7e-33	[-1]	Group25	26.1538	17	[AKT2, AKT3, EGFR, FGFR1, KIT, KRAS, LDHA, MAP2K1, MAPK1, MET, MYC, PDGFRA, PDGFRB, PIK3R1, PTEN, RET, TP53]
GO:0005142	Chagas disease (American trypanosomiasis)	KEGG_22.06.2017	2.3e-14	3.3e-12	1.8e-31	4.5e-30	[-1]	Group16	25.4902	26	[AKT2, AKT3, CCL5, CHUK, CXCL8, FADD, FAS, FASLG, IFNB1, IFNG, IKBKB, IL1B, IRAK1, MAP2K4, MAPK1, MAPK8, MAPK9, MYD88, NFKB1, PIK3R1, SMAD2, TGFBR1, TGFBR2, TLR2, TLR4, TRAF6]
GO:0005142	Chagas disease (American trypanosomiasis)	KEGG_22.06.2017	2.3e-14	3.3e-12	6.7e-35	1.7e-33	[-1]	Group25	25.4902	26	[AKT2, AKT3, CCL5, CHUK, CXCL8, FADD, FAS, FASLG, IFNB1, IFNG, IKBKB, IL1B, IRAK1, MAP2K4, MAPK1, MAPK8, MAPK9, MYD88, NFKB1, PIK3R1, SMAD2, TGFBR1, TGFBR2, TLR2, TLR4, TRAF6]
GO:0004620	Toll-like receptor signaling pathway	KEGG_22.06.2017	3.9e-14	5.4e-12	1.6e-12	2.2e-11	[-1]	Group15	25	26	[AKT2, AKT3, CCL5, CD40, CHUK, CXCL8, FADD, IFNB1, IKBKB, IL1B, IRAK1, MAP2K1, MAP2K3, MAP2K4, MAPK1, MAPK8, MAPK9, MYD88, NFKB1, PIK3R1, RAC1, STAT1, TAB1, TLR2, TLR4, TRAF6]
GO:0004620	Toll-like receptor signaling pathway	KEGG_22.06.2017	3.9e-14	5.4e-12	1.7e-18	3e-17	[-1]	Group19	25	26	[AKT2, AKT3, CCL5, CD40, CHUK, CXCL8, FADD, IFNB1, IKBKB, IL1B, IRAK1, MAP2K1, MAP2K3, MAP2K4, MAPK1, MAPK8, MAPK9, MYD88, NFKB1, PIK3R1, RAC1, STAT1, TAB1, TLR2, TLR4, TRAF6]
GO:0004068	FoxO signaling pathway	KEGG_22.06.2017	1.1e-17	1.7e-15	3.5e-28	7.8e-27	[-1]	Group24	25	33	[AKT2, AKT3, BCL2L11, BCL6, CCND1, CCND2, CDKN1A, CDKN1B, CHUK, EGFR, FASLG, FOXO1, FOXO3, G6PC, GRB2, IGF1, IGF1R, IKBKB, KLF2, KRAS, MAP2K1, MAPK1, MAPK8, MAPK9, PIK3R1, PTEN, SIRT1, SLC2A4, SMAD2, SMAD4, STAT3, TGFBR1, TGFBR2]
GO:0004068	FoxO signaling pathway	KEGG_22.06.2017	1.1e-17	1.7e-15	6.7e-35	1.7e-33	[-1]	Group25	25	33	[AKT2, AKT3, BCL2L11, BCL6, CCND1, CCND2, CDKN1A, CDKN1B, CHUK, EGFR, FASLG, FOXO1, FOXO3, G6PC, GRB2, IGF1, IGF1R, IKBKB, KLF2, KRAS, MAP2K1, MAPK1, MAPK8, MAPK9, PIK3R1, PTEN, SIRT1, SLC2A4, SMAD2, SMAD4, STAT3, TGFBR1, TGFBR2]
GO:0004620	Toll-like receptor signaling pathway	KEGG_22.06.2017	3.9e-14	5.4e-12	6.7e-35	1.7e-33	[-1]	Group25	25	26	[AKT2, AKT3, CCL5, CD40, CHUK, CXCL8, FADD, IFNB1, IKBKB, IL1B, IRAK1, MAP2K1, MAP2K3, MAP2K4, MAPK1, MAPK8, MAPK9, MYD88, NFKB1, PIK3R1, RAC1, STAT1, TAB1, TLR2, TLR4, TRAF6]
GO:0005144	Malaria	KEGG_22.06.2017	4.4e-07	4.6e-05	5.5e-08	4.4e-07	[-1]	Group18	24.4898	12	[CD40, CD40LG, CXCL8, ICAM1, IFNG, IL1B, MET, MYD88, SDC1, THBS1, TLR2, TLR4]
GO:0004215	Apoptosis	KEGG_22.06.2017	4.2e-05	0.0033	7.8e-08	5.4e-07	[-1]	Group09	24.2424	8	[APAF1, BCL2, BCL2L1, BCL2L11, CASP3, FADD, MAPK8, MAPK9]
GO:0004215	Apoptosis	KEGG_22.06.2017	4.2e-05	0.0033	6.7e-35	1.7e-33	[-1]	Group25	24.2424	8	[APAF1, BCL2, BCL2L1, BCL2L11, CASP3, FADD, MAPK8, MAPK9]
GO:0004668	TNF signaling pathway	KEGG_22.06.2017	1e-13	1.4e-11	6.7e-35	1.7e-33	[-1]	Group25	24.0741	26	[AKT2, AKT3, CASP3, CCL20, CCL5, CEBPB, CHUK, CREB1, CREB5, FADD, FAS, ICAM1, IKBKB, IL1B, JAG1, MAP2K1, MAP2K3, MAP2K4, MAPK1, MAPK8, MAPK9, NFKB1, PIK3R1, PTGS2, TAB1, TNFAIP3]
GO:0005145	Toxoplasmosis	KEGG_22.06.2017	4.1e-14	5.7e-12	1.7e-18	3e-17	[-1]	Group19	23.8938	27	[AKT2, AKT3, BCL2, BCL2L1, CASP3, CD40, CD40LG, CHUK, HSPA1B, IFNG, IKBKB, IRAK1, LAMC2, MAP2K3, MAPK1, MAPK8, MAPK9, MYD88, NFKB1, PIK3CG, PPIF, STAT1, STAT3, TAB1, TLR2, TLR4, TRAF6]
GO:0005145	Toxoplasmosis	KEGG_22.06.2017	4.1e-14	5.7e-12	6.7e-35	1.7e-33	[-1]	Group25	23.8938	27	[AKT2, AKT3, BCL2, BCL2L1, CASP3, CD40, CD40LG, CHUK, HSPA1B, IFNG, IKBKB, IRAK1, LAMC2, MAP2K3, MAPK1, MAPK8, MAPK9, MYD88, NFKB1, PIK3CG, PPIF, STAT1, STAT3, TAB1, TLR2, TLR4, TRAF6]
GO:0004064	NF-kappa B signaling pathway	KEGG_22.06.2017	2e-11	2.6e-09	6.7e-35	1.7e-33	[-1]	Group25	23.1579	22	[BCL2, BCL2L1, CARD10, CD40, CD40LG, CHUK, CXCL12, CXCL8, DDX58, ICAM1, IKBKB, IL1B, IRAK1, MYD88, NFKB1, PTGS2, TAB1, TLR4, TNFAIP3, TNFRSF11A, TRAF6, ZAP70]
GO:0005162	Measles	KEGG_22.06.2017	1.2e-15	1.8e-13	1.7e-18	3e-17	[-1]	Group19	23.1343	31	[AKT2, AKT3, CCND1, CCND2, CCNE1, CCNE2, CDK4, CDK6, CDKN1B, CHUK, DDX58, FAS, FASLG, GSK3B, HSPA1B, IFNB1, IFNG, IL13, IL1B, IRAK1, MYD88, NFKB1, PIK3R1, STAT1, STAT3, TLR2, TLR4, TNFAIP3, TNFRSF10B, TP53, TRAF6]
GO:0005162	Measles	KEGG_22.06.2017	1.2e-15	1.8e-13	6.7e-35	1.7e-33	[-1]	Group25	23.1343	31	[AKT2, AKT3, CCND1, CCND2, CCNE1, CCNE2, CDK4, CDK6, CDKN1B, CHUK, DDX58, FAS, FASLG, GSK3B, HSPA1B, IFNB1, IFNG, IL13, IL1B, IRAK1, MYD88, NFKB1, PIK3R1, STAT1, STAT3, TLR2, TLR4, TNFAIP3, TNFRSF10B, TP53, TRAF6]
GO:0005131	Shigellosis	KEGG_22.06.2017	3.6e-08	4.1e-06	1.6e-12	2.2e-11	[-1]	Group15	23.0769	15	[CD44, CHUK, CRKL, CXCL8, IKBKB, ITGA5, MAPK1, MAPK8, MAPK9, NFKB1, PFN1, RAC1, ROCK1, SRC, WASF2]
GO:0005131	Shigellosis	KEGG_22.06.2017	3.6e-08	4.1e-06	6.7e-35	1.7e-33	[-1]	Group25	23.0769	15	[CD44, CHUK, CRKL, CXCL8, IKBKB, ITGA5, MAPK1, MAPK8, MAPK9, NFKB1, PFN1, RAC1, ROCK1, SRC, WASF2]
GO:0004380	Osteoclast differentiation	KEGG_22.06.2017	2e-14	2.8e-12	1.8e-31	4.5e-30	[-1]	Group16	22.6562	29	[AKT2, AKT3, CHUK, CREB1, CSF1R, CYLD, FOSL1, GAB2, GRB2, IFNB1, IFNG, IKBKB, IL1B, MAP2K1, MAPK1, MAPK8, MAPK9, MITF, NFKB1, PIK3R1, PPARG, RAC1, SPI1, STAT1, TAB1, TGFBR1, TGFBR2, TNFRSF11A, TRAF6]
GO:0004380	Osteoclast differentiation	KEGG_22.06.2017	2e-14	2.8e-12	6.7e-35	1.7e-33	[-1]	Group25	22.6562	29	[AKT2, AKT3, CHUK, CREB1, CSF1R, CYLD, FOSL1, GAB2, GRB2, IFNB1, IFNG, IKBKB, IL1B, MAP2K1, MAPK1, MAPK8, MAPK9, MITF, NFKB1, PIK3R1, PPARG, RAC1, SPI1, STAT1, TAB1, TGFBR1, TGFBR2, TNFRSF11A, TRAF6]
GO:0004657	IL-17 signaling pathway	KEGG_22.06.2017	9.8e-11	1.2e-08	2.9e-15	4e-14	[-1]	Group13	22.5806	21	[CASP3, CCL20, CEBPB, CHUK, CXCL8, ELAVL1, FADD, FOSL1, GSK3B, IFNG, IKBKB, IL13, IL1B, MAPK1, MAPK8, MAPK9, NFKB1, PTGS2, SRSF1, TNFAIP3, TRAF6]
GO:0004657	IL-17 signaling pathway	KEGG_22.06.2017	9.8e-11	1.2e-08	6.7e-35	1.7e-33	[-1]	Group25	22.5806	21	[CASP3, CCL20, CEBPB, CHUK, CXCL8, ELAVL1, FADD, FOSL1, GSK3B, IFNG, IKBKB, IL13, IL1B, MAPK1, MAPK8, MAPK9, NFKB1, PTGS2, SRSF1, TNFAIP3, TRAF6]
GO:0004520	Adherens junction	KEGG_22.06.2017	2.2e-08	2.6e-06	2.2e-08	2e-07	[-1]	Group04	22.2222	16	[CDH1, EGFR, FGFR1, IGF1R, LEF1, MAPK1, MET, RAC1, SMAD2, SMAD4, SNAI1, SNAI2, SRC, TGFBR1, TGFBR2, WASF2]
GO:0004218	Cellular senescence	KEGG_22.06.2017	1e-16	1.6e-14	4.4e-22	8.9e-21	[-1]	Group17	21.875	35	[AKT2, AKT3, CCND1, CCND2, CCNE1, CCNE2, CDC25A, CDK4, CDK6, CDKN1A, CDKN2A, CHEK1, CHEK2, CXCL8, E2F1, E2F3, FOXO1, FOXO3, GATA4, HIPK1, HIPK3, KRAS, MAP2K1, MAP2K3, MAPK1, MYC, NFKB1, PIK3R1, PTEN, RB1, SIRT1, SMAD2, TGFBR1, TGFBR2, TP53]
GO:0004218	Cellular senescence	KEGG_22.06.2017	1e-16	1.6e-14	1.4e-27	3e-26	[-1]	Group22	21.875	35	[AKT2, AKT3, CCND1, CCND2, CCNE1, CCNE2, CDC25A, CDK4, CDK6, CDKN1A, CDKN2A, CHEK1, CHEK2, CXCL8, E2F1, E2F3, FOXO1, FOXO3, GATA4, HIPK1, HIPK3, KRAS, MAP2K1, MAP2K3, MAPK1, MYC, NFKB1, PIK3R1, PTEN, RB1, SIRT1, SMAD2, TGFBR1, TGFBR2, TP53]
GO:0004218	Cellular senescence	KEGG_22.06.2017	1e-16	1.6e-14	1.8e-34	4.5e-33	[-1]	Group23	21.875	35	[AKT2, AKT3, CCND1, CCND2, CCNE1, CCNE2, CDC25A, CDK4, CDK6, CDKN1A, CDKN2A, CHEK1, CHEK2, CXCL8, E2F1, E2F3, FOXO1, FOXO3, GATA4, HIPK1, HIPK3, KRAS, MAP2K1, MAP2K3, MAPK1, MYC, NFKB1, PIK3R1, PTEN, RB1, SIRT1, SMAD2, TGFBR1, TGFBR2, TP53]
GO:0004218	Cellular senescence	KEGG_22.06.2017	1e-16	1.6e-14	6.7e-35	1.7e-33	[-1]	Group25	21.875	35	[AKT2, AKT3, CCND1, CCND2, CCNE1, CCNE2, CDC25A, CDK4, CDK6, CDKN1A, CDKN2A, CHEK1, CHEK2, CXCL8, E2F1, E2F3, FOXO1, FOXO3, GATA4, HIPK1, HIPK3, KRAS, MAP2K1, MAP2K3, MAPK1, MYC, NFKB1, PIK3R1, PTEN, RB1, SIRT1, SMAD2, TGFBR1, TGFBR2, TP53]
GO:0005206	MicroRNAs in cancer	KEGG_22.06.2017	1.1e-29	1.7e-27	1.1e-29	2.5e-28	[-1]	Group08	21.4047	64	[BCL2, BCL2L11, BMF, BMI1, BMPR2, BRCA1, CASP3, CCND1, CCND2, CCNE1, CCNE2, CD44, CDC25A, CDK6, CDKN1A, CDKN1B, CDKN2A, CRKL, DNMT1, E2F1, E2F3, EGFR, EZH2, FOXP1, GRB2, HDAC1, HMGA2, HNRNPK, HOXD10, IGF2BP1, IKBKB, ITGA5, KRAS, MAP2K1, MAPK1, MARCKS, MDM4, MET, MYC, NFKB1, NOTCH1, NOTCH2, NOTCH4, PDCD4, PDGFRA, PDGFRB, PRKCE, PTEN, PTGS2, RECK, ROCK1, SERPINB5, SIRT1, SLC45A3, SPRY2, STAT3, THBS…
GO:0005200	Pathways in cancer	KEGG_22.06.2017	2.5e-38	4e-36	6.7e-35	1.7e-33	[-1]	Group25	21.0127	83	[ADCY6, AKT2, AKT3, AXIN2, BCL2, BCL2L1, BRCA2, CASP3, CCND1, CCNE1, CCNE2, CDH1, CDK4, CDK6, CDKN1A, CDKN1B, CDKN2A, CHUK, COL4A1, CRKL, CSF1R, CXCL12, CXCL8, CXCR4, E2F1, E2F3, EGFR, FADD, FAS, FASLG, FGF2, FGF7, FGF8, FGF9, FGFR1, FN1, FOXO1, GRB2, GSK3B, HDAC1, IGF1, IGF1R, IKBKB, KIT, KRAS, LAMC2, LEF1, LPAR1, MAP2K1, MAPK1, MAPK8, MAPK9, MET, MITF, MSH2, MSH6, MYC, NFKB1, PDGFRA, PDGFRB, PI…
GO:0004012	ErbB signaling pathway	KEGG_22.06.2017	8.1e-09	9.5e-07	3.5e-28	7.8e-27	[-1]	Group24	20.9302	18	[AKT2, AKT3, CDKN1A, CDKN1B, CRKL, EGFR, ERBB4, GRB2, GSK3B, KRAS, MAP2K1, MAP2K4, MAPK1, MAPK8, MAPK9, MYC, PIK3R1, SRC]
GO:0004012	ErbB signaling pathway	KEGG_22.06.2017	8.1e-09	9.5e-07	6.7e-35	1.7e-33	[-1]	Group25	20.9302	18	[AKT2, AKT3, CDKN1A, CDKN1B, CRKL, EGFR, ERBB4, GRB2, GSK3B, KRAS, MAP2K1, MAP2K4, MAPK1, MAPK8, MAPK9, MYC, PIK3R1, SRC]
GO:0004550	Signaling pathways regulating pluripotency of stem cells	KEGG_22.06.2017	1.9e-13	2.6e-11	6.7e-35	1.7e-33	[-1]	Group25	20.8633	29	[AKT2, AKT3, AXIN2, BMI1, BMPR2, FGF2, FGFR1, GRB2, GSK3B, IGF1, IGF1R, INHBB, KLF4, KRAS, MAP2K1, MAPK1, MYC, NANOG, PAX6, PCGF5, PIK3R1, POU5F1, REST, SMAD2, SMAD4, SOX2, STAT3, WNT1, WNT3A]
GO:0005167	Kaposi's sarcoma-associated herpesvirus infection	KEGG_22.06.2017	2.1e-16	3.1e-14	1.4e-27	3e-26	[-1]	Group22	20.8092	36	[AKT2, AKT3, CASP3, CCND1, CCR1, CDK4, CDK6, CDKN1A, CHUK, CREB1, CXCL8, E2F1, E2F3, FADD, FAS, FGF2, GSK3B, ICAM1, IFNB1, IKBKB, KRAS, MAP2K1, MAPK1, MAPK8, MAPK9, MYC, NFKB1, PIK3R1, PTGS2, RAC1, RB1, SRC, STAT1, STAT3, TP53, VEGFA]
GO:0005167	Kaposi's sarcoma-associated herpesvirus infection	KEGG_22.06.2017	2.1e-16	3.1e-14	1.8e-34	4.5e-33	[-1]	Group23	20.8092	36	[AKT2, AKT3, CASP3, CCND1, CCR1, CDK4, CDK6, CDKN1A, CHUK, CREB1, CXCL8, E2F1, E2F3, FADD, FAS, FGF2, GSK3B, ICAM1, IFNB1, IKBKB, KRAS, MAP2K1, MAPK1, MAPK8, MAPK9, MYC, NFKB1, PIK3R1, PTGS2, RAC1, RB1, SRC, STAT1, STAT3, TP53, VEGFA]
GO:0005167	Kaposi's sarcoma-associated herpesvirus infection	KEGG_22.06.2017	2.1e-16	3.1e-14	6.7e-35	1.7e-33	[-1]	Group25	20.8092	36	[AKT2, AKT3, CASP3, CCND1, CCR1, CDK4, CDK6, CDKN1A, CHUK, CREB1, CXCL8, E2F1, E2F3, FADD, FAS, FGF2, GSK3B, ICAM1, IFNB1, IKBKB, KRAS, MAP2K1, MAPK1, MAPK8, MAPK9, MYC, NFKB1, PIK3R1, PTGS2, RAC1, RB1, SRC, STAT1, STAT3, TP53, VEGFA]
GO:0005205	Proteoglycans in cancer	KEGG_22.06.2017	6.5e-19	1e-16	6.7e-35	1.7e-33	[-1]	Group25	20.6897	42	[AKT2, AKT3, CASP3, CCND1, CD44, CDKN1A, EGFR, ERBB4, FAS, FASLG, FGF2, FGFR1, FN1, GRB2, HOXD10, IGF1, IGF1R, ITGA5, KRAS, MAP2K1, MAPK1, MET, MYC, NANOG, PDCD4, PIK3R1, PTPN11, RAC1, ROCK1, SDC1, SMAD2, SRC, STAT3, THBS1, TIAM1, TIMP3, TLR2, TLR4, TP53, VEGFA, WNT1, WNT3A]
GO:0005120	Epithelial cell signaling in Helicobacter pylori infection	KEGG_22.06.2017	4.8e-07	5e-05	1.6e-12	2.2e-11	[-1]	Group15	20.5882	14	[CASP3, CCL5, CHUK, CXCL8, EGFR, IKBKB, MAP2K4, MAPK8, MAPK9, MET, NFKB1, PTPN11, RAC1, SRC]
GO:0004664	Fc epsilon RI signaling pathway	KEGG_22.06.2017	4.8e-07	5e-05	6.7e-35	1.7e-33	[-1]	Group25	20.5882	14	[AKT2, AKT3, GAB2, GRB2, IL13, KRAS, MAP2K1, MAP2K3, MAP2K4, MAPK1, MAPK8, MAPK9, PIK3R1, RAC1]
GO:0005120	Epithelial cell signaling in Helicobacter pylori infection	KEGG_22.06.2017	4.8e-07	5e-05	6.7e-35	1.7e-33	[-1]	Group25	20.5882	14	[CASP3, CCL5, CHUK, CXCL8, EGFR, IKBKB, MAP2K4, MAPK8, MAPK9, MET, NFKB1, PTPN11, RAC1, SRC]
GO:0004920	Adipocytokine signaling pathway	KEGG_22.06.2017	5.8e-07	5.9e-05	1.7e-11	1.7e-10	[-1]	Group21	20.2899	14	[ACSL1, AKT2, AKT3, CHUK, G6PC, IKBKB, MAPK8, MAPK9, NFKB1, PPARA, PPARGC1A, PTPN11, SLC2A4, STAT3]
GO:0004920	Adipocytokine signaling pathway	KEGG_22.06.2017	5.8e-07	5.9e-05	6.7e-35	1.7e-33	[-1]	Group25	20.2899	14	[ACSL1, AKT2, AKT3, CHUK, G6PC, IKBKB, MAPK8, MAPK9, NFKB1, PPARA, PPARGC1A, PTPN11, SLC2A4, STAT3]
GO:0005202	Transcriptional misregulation in cancer	KEGG_22.06.2017	8e-16	1.1e-13	8e-16	1.2e-14	[-1]	Group07	20	36	[ATF1, BCL2L1, BCL6, BMI1, CCND2, CD40, CDKN1A, CDKN1B, CDKN2C, CEBPB, CSF1R, CXCL8, FOXO1, FUT8, HDAC1, HMGA2, HOXA10, HPGD, IGF1, IGF1R, KLF3, MEF2C, MET, MYC, MYCN, NFKB1, NR4A3, PAX3, PLAT, PPARG, RUNX2, SLC45A3, SP1, SPI1, TGFBR2, TP53]
GO:0005211	Renal cell carcinoma	KEGG_22.06.2017	1.7e-06	0.00017	4e-19	7.6e-18	[-1]	Group14	20	13	[AKT2, AKT3, CRKL, GRB2, KRAS, MAP2K1, MAPK1, MET, PIK3R1, PTPN11, RAC1, VEGFA, VHL]
GO:0005211	Renal cell carcinoma	KEGG_22.06.2017	1.7e-06	0.00017	6.7e-35	1.7e-33	[-1]	Group25	20	13	[AKT2, AKT3, CRKL, GRB2, KRAS, MAP2K1, MAPK1, MET, PIK3R1, PTPN11, RAC1, VEGFA, VHL]
GO:0004110	Cell cycle	KEGG_22.06.2017	1.3e-10	1.7e-08	4.4e-22	8.9e-21	[-1]	Group17	19.3548	24	[CCND1, CCND2, CCNE1, CCNE2, CDC14A, CDC25A, CDK4, CDK6, CDKN1A, CDKN1B, CDKN2A, CDKN2C, CHEK1, CHEK2, E2F1, E2F3, GSK3B, HDAC1, MYC, RB1, SMAD2, SMAD4, TP53, WEE1]
GO:0004213	Longevity regulating pathway	KEGG_22.06.2017	6.3e-06	0.00059	5.5e-17	9.3e-16	[-1]	Group20	19.3548	12	[ADCY6, AKT2, AKT3, FOXO1, FOXO3, HDAC1, HSPA1B, IGF1, IGF1R, KRAS, PIK3R1, SIRT1]
GO:0004110	Cell cycle	KEGG_22.06.2017	1.3e-10	1.7e-08	1.4e-27	3e-26	[-1]	Group22	19.3548	24	[CCND1, CCND2, CCNE1, CCNE2, CDC14A, CDC25A, CDK4, CDK6, CDKN1A, CDKN1B, CDKN2A, CDKN2C, CHEK1, CHEK2, E2F1, E2F3, GSK3B, HDAC1, MYC, RB1, SMAD2, SMAD4, TP53, WEE1]
GO:0004110	Cell cycle	KEGG_22.06.2017	1.3e-10	1.7e-08	6.7e-35	1.7e-33	[-1]	Group25	19.3548	24	[CCND1, CCND2, CCNE1, CCNE2, CDC14A, CDC25A, CDK4, CDK6, CDKN1A, CDKN1B, CDKN2A, CDKN2C, CHEK1, CHEK2, E2F1, E2F3, GSK3B, HDAC1, MYC, RB1, SMAD2, SMAD4, TP53, WEE1]
GO:0004213	Longevity regulating pathway	KEGG_22.06.2017	6.3e-06	0.00059	6.7e-35	1.7e-33	[-1]	Group25	19.3548	12	[ADCY6, AKT2, AKT3, FOXO1, FOXO3, HDAC1, HSPA1B, IGF1, IGF1R, KRAS, PIK3R1, SIRT1]
GO:0004722	Neurotrophin signaling pathway	KEGG_22.06.2017	3.4e-10	4.3e-08	7.4e-17	1.1e-15	[-1]	Group12	19.3277	23	[AKT2, AKT3, ARHGDIB, BCL2, CRKL, FASLG, FOXO3, GRB2, GSK3B, IKBKB, IRAK1, KRAS, MAP2K1, MAPK1, MAPK8, MAPK9, NFKB1, NTF3, PIK3R1, PTPN11, RAC1, TP53, TRAF6]
GO:0004722	Neurotrophin signaling pathway	KEGG_22.06.2017	3.4e-10	4.3e-08	6.7e-35	1.7e-33	[-1]	Group25	19.3277	23	[AKT2, AKT3, ARHGDIB, BCL2, CRKL, FASLG, FOXO3, GRB2, GSK3B, IKBKB, IRAK1, KRAS, MAP2K1, MAPK1, MAPK8, MAPK9, NFKB1, NTF3, PIK3R1, PTPN11, RAC1, TP53, TRAF6]
GO:0004066	HIF-1 signaling pathway	KEGG_22.06.2017	1.4e-08	1.6e-06	4e-19	7.6e-18	[-1]	Group14	19.1919	19	[AKT2, AKT3, BCL2, CDKN1A, CDKN1B, EGFR, IFNG, IGF1, IGF1R, IL6R, LDHA, MAP2K1, MAPK1, NFKB1, PIK3R1, STAT3, TLR4, VEGFA, VHL]
GO:0004066	HIF-1 signaling pathway	KEGG_22.06.2017	1.4e-08	1.6e-06	6.7e-35	1.7e-33	[-1]	Group25	19.1919	19	[AKT2, AKT3, BCL2, CDKN1A, CDKN1B, EGFR, IFNG, IGF1, IGF1R, IL6R, LDHA, MAP2K1, MAPK1, NFKB1, PIK3R1, STAT3, TLR4, VEGFA, VHL]
GO:0004919	Thyroid hormone signaling pathway	KEGG_22.06.2017	1.2e-09	1.5e-07	6.7e-35	1.7e-33	[-1]	Group25	18.9655	22	[AKT2, AKT3, CCND1, DIO1, FOXO1, GATA4, GSK3B, HDAC1, KAT2B, KRAS, MAP2K1, MAPK1, MYC, NCOA3, NOTCH1, NOTCH2, NOTCH4, PIK3R1, SRC, STAT1, THRB, TP53]
GO:0004330	Notch signaling pathway	KEGG_22.06.2017	0.00012	0.0089	0.00012	0.00024	[-1]	Group01	18.75	9	[DLL1, HDAC1, HES1, JAG1, KAT2B, NOTCH1, NOTCH2, NOTCH4, NUMB]
GO:0004151	PI3K-Akt signaling pathway	KEGG_22.06.2017	2.4e-25	3.9e-23	6.7e-35	1.7e-33	[-1]	Group25	18.4211	63	[AKT2, AKT3, BCL2, BCL2L1, BCL2L11, BRCA1, CCND1, CCND2, CCNE1, CCNE2, CDK4, CDK6, CDKN1A, CDKN1B, CHUK, COL1A2, COL4A1, CREB1, CREB5, CSF1R, EGFR, EPHA2, FASLG, FGF2, FGF7, FGF8, FGF9, FGFR1, FN1, FOXO3, G6PC, GRB2, GSK3B, IFNB1, IGF1, IGF1R, IKBKB, IL6R, ITGA5, ITGB8, KIT, KRAS, LAMC2, LPAR1, MAP2K1, MAPK1, MET, MYB, MYC, NFKB1, PDGFRA, PDGFRB, PHLPP1, PIK3CG, PIK3R1, PPP2R5E, PTEN, RAC1, THBS1…
GO:0004211	Longevity regulating pathway	KEGG_22.06.2017	5.2e-07	5.3e-05	5.5e-17	9.3e-16	[-1]	Group20	17.9775	16	[ADCY6, AKT2, AKT3, CREB1, CREB5, FOXO1, FOXO3, IGF1, IGF1R, KRAS, NFKB1, PIK3R1, PPARG, PPARGC1A, SIRT1, TP53]
GO:0004211	Longevity regulating pathway	KEGG_22.06.2017	5.2e-07	5.3e-05	1.7e-11	1.7e-10	[-1]	Group21	17.9775	16	[ADCY6, AKT2, AKT3, CREB1, CREB5, FOXO1, FOXO3, IGF1, IGF1R, KRAS, NFKB1, PIK3R1, PPARG, PPARGC1A, SIRT1, TP53]
GO:0004211	Longevity regulating pathway	KEGG_22.06.2017	5.2e-07	5.3e-05	6.7e-35	1.7e-33	[-1]	Group25	17.9775	16	[ADCY6, AKT2, AKT3, CREB1, CREB5, FOXO1, FOXO3, IGF1, IGF1R, KRAS, NFKB1, PIK3R1, PPARG, PPARGC1A, SIRT1, TP53]
GO:0004931	Insulin resistance	KEGG_22.06.2017	5.3e-08	5.9e-06	5.5e-17	9.3e-16	[-1]	Group20	17.757	19	[AKT2, AKT3, CREB1, CREB5, FOXO1, G6PC, GSK3B, IKBKB, MAPK8, MAPK9, NFKB1, PIK3R1, PPARA, PPARGC1A, PRKCE, PTEN, PTPN11, SLC2A4, STAT3]
GO:0004931	Insulin resistance	KEGG_22.06.2017	5.3e-08	5.9e-06	1.7e-11	1.7e-10	[-1]	Group21	17.757	19	[AKT2, AKT3, CREB1, CREB5, FOXO1, G6PC, GSK3B, IKBKB, MAPK8, MAPK9, NFKB1, PIK3R1, PPARA, PPARGC1A, PRKCE, PTEN, PTPN11, SLC2A4, STAT3]
GO:0004931	Insulin resistance	KEGG_22.06.2017	5.3e-08	5.9e-06	6.7e-35	1.7e-33	[-1]	Group25	17.757	19	[AKT2, AKT3, CREB1, CREB5, FOXO1, G6PC, GSK3B, IKBKB, MAPK8, MAPK9, NFKB1, PIK3R1, PPARA, PPARGC1A, PRKCE, PTEN, PTPN11, SLC2A4, STAT3]
GO:0005014	Amyotrophic lateral sclerosis (ALS)	KEGG_22.06.2017	0.00019	0.014	7.8e-08	5.4e-07	[-1]	Group09	17.6471	9	[APAF1, BCL2, BCL2L1, CASP3, DAXX, DERL1, MAP2K3, RAC1, TP53]
GO:0005160	Hepatitis C	KEGG_22.06.2017	2.5e-09	3e-07	1.7e-18	3e-17	[-1]	Group19	17.5573	23	[AKT2, AKT3, CDKN1A, CHUK, CXCL8, DDX58, EGFR, GRB2, GSK3B, IFNB1, IKBKB, IRF1, KRAS, MAPK1, MAPK8, MAPK9, NFKB1, PIK3R1, PPARA, STAT1, STAT3, TP53, TRAF6]
GO:0005160	Hepatitis C	KEGG_22.06.2017	2.5e-09	3e-07	1.7e-11	1.7e-10	[-1]	Group21	17.5573	23	[AKT2, AKT3, CDKN1A, CHUK, CXCL8, DDX58, EGFR, GRB2, GSK3B, IFNB1, IKBKB, IRF1, KRAS, MAPK1, MAPK8, MAPK9, NFKB1, PIK3R1, PPARA, STAT1, STAT3, TP53, TRAF6]
GO:0005160	Hepatitis C	KEGG_22.06.2017	2.5e-09	3e-07	3.5e-28	7.8e-27	[-1]	Group24	17.5573	23	[AKT2, AKT3, CDKN1A, CHUK, CXCL8, DDX58, EGFR, GRB2, GSK3B, IFNB1, IKBKB, IRF1, KRAS, MAPK1, MAPK8, MAPK9, NFKB1, PIK3R1, PPARA, STAT1, STAT3, TP53, TRAF6]
GO:0005160	Hepatitis C	KEGG_22.06.2017	2.5e-09	3e-07	6.7e-35	1.7e-33	[-1]	Group25	17.5573	23	[AKT2, AKT3, CDKN1A, CHUK, CXCL8, DDX58, EGFR, GRB2, GSK3B, IFNB1, IKBKB, IRF1, KRAS, MAPK1, MAPK8, MAPK9, NFKB1, PIK3R1, PPARA, STAT1, STAT3, TP53, TRAF6]
GO:0004622	RIG-I-like receptor signaling pathway	KEGG_22.06.2017	2.3e-05	0.0019	1.6e-12	2.2e-11	[-1]	Group15	17.1429	12	[CHUK, CXCL8, CYLD, DDX58, FADD, IFNB1, IKBKB, MAPK8, MAPK9, NFKB1, SIKE1, TRAF6]
GO:0004622	RIG-I-like receptor signaling pathway	KEGG_22.06.2017	2.3e-05	0.0019	6.7e-35	1.7e-33	[-1]	Group25	17.1429	12	[CHUK, CXCL8, CYLD, DDX58, FADD, IFNB1, IKBKB, MAPK8, MAPK9, NFKB1, SIKE1, TRAF6]
GO:0005133	Pertussis	KEGG_22.06.2017	1e-05	0.00097	5.5e-08	4.4e-07	[-1]	Group18	17.1053	13	[CASP3, CXCL8, IL1B, IRAK1, IRF1, ITGA5, MAPK1, MAPK8, MAPK9, MYD88, NFKB1, TLR4, TRAF6]
GO:0005133	Pertussis	KEGG_22.06.2017	1e-05	0.00097	6.7e-35	1.7e-33	[-1]	Group25	17.1053	13	[CASP3, CXCL8, IL1B, IRAK1, IRF1, ITGA5, MAPK1, MAPK8, MAPK9, MYD88, NFKB1, TLR4, TRAF6]
GO:0004370	VEGF signaling pathway	KEGG_22.06.2017	0.00012	0.009	6.7e-35	1.7e-33	[-1]	Group25	16.9492	10	[AKT2, AKT3, KRAS, MAP2K1, MAPK1, PIK3R1, PTGS2, RAC1, SRC, VEGFA]
GO:0004662	B cell receptor signaling pathway	KEGG_22.06.2017	2.7e-05	0.0022	6.7e-35	1.7e-33	[-1]	Group25	16.9014	12	[AKT2, AKT3, CHUK, GRB2, GSK3B, IKBKB, KRAS, MAP2K1, MAPK1, NFKB1, PIK3R1, RAC1]
GO:0004014	Ras signaling pathway	KEGG_22.06.2017	5.2e-14	7.2e-12	7.4e-17	1.1e-15	[-1]	Group12	16.7401	38	[AKT2, AKT3, BCL2L1, CHUK, CSF1R, EGFR, EPHA2, FASLG, FGF2, FGF7, FGF8, FGF9, FGFR1, GAB2, GRB2, IGF1, IGF1R, IKBKB, KIT, KRAS, KSR1, MAP2K1, MAPK1, MAPK8, MAPK9, MET, NF1, NFKB1, PDGFRA, PDGFRB, PIK3R1, PTPN11, RAC1, RASA1, RASGRP1, TIAM1, VEGFA, ZAP70]
GO:0004014	Ras signaling pathway	KEGG_22.06.2017	5.2e-14	7.2e-12	6.7e-35	1.7e-33	[-1]	Group25	16.7401	38	[AKT2, AKT3, BCL2L1, CHUK, CSF1R, EGFR, EPHA2, FASLG, FGF2, FGF7, FGF8, FGF9, FGFR1, GAB2, GRB2, IGF1, IGF1R, IKBKB, KIT, KRAS, KSR1, MAP2K1, MAPK1, MAPK8, MAPK9, MET, NF1, NFKB1, PDGFRA, PDGFRB, PIK3R1, PTPN11, RAC1, RASA1, RASGRP1, TIAM1, VEGFA, ZAP70]
GO:0004350	TGF-beta signaling pathway	KEGG_22.06.2017	6.8e-06	0.00063	8.8e-12	9.7e-11	[-1]	Group11	16.6667	14	[BMPR2, GDF5, IFNG, INHBB, MAPK1, MYC, ROCK1, SMAD2, SMAD4, SMAD7, SP1, TGFBR1, TGFBR2, THBS1]
GO:0005418	Fluid shear stress and atherosclerosis	KEGG_22.06.2017	8.3e-09	9.6e-07	2e-12	2.4e-11	[-1]	Group10	16.5468	23	[AKT2, AKT3, BCL2, BMPR2, CHUK, ICAM1, IFNG, IKBKB, IL1B, KLF2, MAP2K4, MAPK8, MAPK9, MEF2C, NFE2L2, NFKB1, PIK3R1, PLAT, RAC1, SDC1, SRC, TP53, VEGFA]
GO:0005418	Fluid shear stress and atherosclerosis	KEGG_22.06.2017	8.3e-09	9.6e-07	1.7e-18	3e-17	[-1]	Group19	16.5468	23	[AKT2, AKT3, BCL2, BMPR2, CHUK, ICAM1, IFNG, IKBKB, IL1B, KLF2, MAP2K4, MAPK8, MAPK9, MEF2C, NFE2L2, NFKB1, PIK3R1, PLAT, RAC1, SDC1, SRC, TP53, VEGFA]
GO:0005418	Fluid shear stress and atherosclerosis	KEGG_22.06.2017	8.3e-09	9.6e-07	6.7e-35	1.7e-33	[-1]	Group25	16.5468	23	[AKT2, AKT3, BCL2, BMPR2, CHUK, ICAM1, IFNG, IKBKB, IL1B, KLF2, MAP2K4, MAPK8, MAPK9, MEF2C, NFE2L2, NFKB1, PIK3R1, PLAT, RAC1, SDC1, SRC, TP53, VEGFA]
GO:0004660	T cell receptor signaling pathway	KEGG_22.06.2017	8.1e-07	8.1e-05	2.9e-15	4e-14	[-1]	Group13	16.5049	17	[AKT2, AKT3, CD40LG, CDK4, CHUK, GRB2, GSK3B, IFNG, IKBKB, KRAS, MAP2K1, MAPK1, MAPK9, NFKB1, PIK3R1, RASGRP1, ZAP70]
GO:0004660	T cell receptor signaling pathway	KEGG_22.06.2017	8.1e-07	8.1e-05	6.7e-35	1.7e-33	[-1]	Group25	16.5049	17	[AKT2, AKT3, CD40LG, CDK4, CHUK, GRB2, GSK3B, IFNG, IKBKB, KRAS, MAP2K1, MAPK1, MAPK9, NFKB1, PIK3R1, RASGRP1, ZAP70]
GO:0004010	MAPK signaling pathway	KEGG_22.06.2017	3.8e-15	5.5e-13	7.4e-17	1.1e-15	[-1]	Group12	16.4706	42	[AKT2, AKT3, CASP3, CHUK, CRKL, DAXX, DUSP10, EGFR, FAS, FASLG, FGF2, FGF7, FGF8, FGF9, FGFR1, GRB2, HSPA1B, IKBKB, IL1B, KRAS, MAP2K1, MAP2K3, MAP2K4, MAPK1, MAPK8, MAPK9, MAPT, MEF2C, MYC, NF1, NFKB1, NTF3, PDGFRA, PDGFRB, RAC1, RASA1, RASGRP1, TAB1, TGFBR1, TGFBR2, TP53, TRAF6]
GO:0005166	HTLV-I infection	KEGG_22.06.2017	3.8e-15	5.5e-13	4.4e-22	8.9e-21	[-1]	Group17	16.4706	42	[ADCY6, AKT2, AKT3, ATF1, BCL2L1, CCND1, CCND2, CD40, CDK4, CDKN1A, CDKN2A, CDKN2C, CHEK1, CHEK2, CHUK, CREB1, E2F1, E2F3, FOSL1, GSK3B, ICAM1, IKBKB, KAT2B, KRAS, MAP2K4, MAPK8, MYB, MYC, NFKB1, PDGFRA, PDGFRB, PIK3R1, RB1, SMAD2, SMAD4, SPI1, TGFBR1, TGFBR2, TP53, TP53INP1, WNT1, WNT3A]
GO:0004010	MAPK signaling pathway	KEGG_22.06.2017	3.8e-15	5.5e-13	6.7e-35	1.7e-33	[-1]	Group25	16.4706	42	[AKT2, AKT3, CASP3, CHUK, CRKL, DAXX, DUSP10, EGFR, FAS, FASLG, FGF2, FGF7, FGF8, FGF9, FGFR1, GRB2, HSPA1B, IKBKB, IL1B, KRAS, MAP2K1, MAP2K3, MAP2K4, MAPK1, MAPK8, MAPK9, MAPT, MEF2C, MYC, NF1, NFKB1, NTF3, PDGFRA, PDGFRB, RAC1, RASA1, RASGRP1, TAB1, TGFBR1, TGFBR2, TP53, TRAF6]
GO:0005166	HTLV-I infection	KEGG_22.06.2017	3.8e-15	5.5e-13	6.7e-35	1.7e-33	[-1]	Group25	16.4706	42	[ADCY6, AKT2, AKT3, ATF1, BCL2L1, CCND1, CCND2, CD40, CDK4, CDKN1A, CDKN2A, CDKN2C, CHEK1, CHEK2, CHUK, CREB1, E2F1, E2F3, FOSL1, GSK3B, ICAM1, IKBKB, KAT2B, KRAS, MAP2K4, MAPK8, MYB, MYC, NFKB1, PDGFRA, PDGFRB, PIK3R1, RB1, SMAD2, SMAD4, SPI1, TGFBR1, TGFBR2, TP53, TP53INP1, WNT1, WNT3A]
GO:0005134	Legionellosis	KEGG_22.06.2017	0.00035	0.024	5.5e-08	4.4e-07	[-1]	Group18	16.3636	9	[APAF1, CASP3, CXCL8, HSPA1B, IL1B, MYD88, NFKB1, TLR2, TLR4]
GO:0005134	Legionellosis	KEGG_22.06.2017	0.00035	0.024	6.7e-35	1.7e-33	[-1]	Group25	16.3636	9	[APAF1, CASP3, CXCL8, HSPA1B, IL1B, MYD88, NFKB1, TLR2, TLR4]
GO:0005140	Leishmaniasis	KEGG_22.06.2017	4.1e-05	0.0033	5.5e-08	4.4e-07	[-1]	Group18	16.2162	12	[IFNG, IL1B, IRAK1, MAPK1, MYD88, NFKB1, PTGS2, STAT1, TAB1, TLR2, TLR4, TRAF6]
GO:0005140	Leishmaniasis	KEGG_22.06.2017	4.1e-05	0.0033	6.7e-35	1.7e-33	[-1]	Group25	16.2162	12	[IFNG, IL1B, IRAK1, MAPK1, MYD88, NFKB1, PTGS2, STAT1, TAB1, TLR2, TLR4, TRAF6]
GO:0004210	Apoptosis	KEGG_22.06.2017	3.5e-08	4e-06	7.8e-08	5.4e-07	[-1]	Group09	15.942	22	[AKT2, AKT3, APAF1, BCL2, BCL2L1, BCL2L11, CASP3, CHUK, DAXX, FADD, FAS, FASLG, IKBKB, KRAS, MAP2K1, MAPK1, MAPK8, MAPK9, NFKB1, PIK3R1, TNFRSF10B, TP53]
GO:0004210	Apoptosis	KEGG_22.06.2017	3.5e-08	4e-06	7.4e-17	1.1e-15	[-1]	Group12	15.942	22	[AKT2, AKT3, APAF1, BCL2, BCL2L1, BCL2L11, CASP3, CHUK, DAXX, FADD, FAS, FASLG, IKBKB, KRAS, MAP2K1, MAPK1, MAPK8, MAPK9, NFKB1, PIK3R1, TNFRSF10B, TP53]
GO:0004210	Apoptosis	KEGG_22.06.2017	3.5e-08	4e-06	6.7e-35	1.7e-33	[-1]	Group25	15.942	22	[AKT2, AKT3, APAF1, BCL2, BCL2L1, BCL2L11, CASP3, CHUK, DAXX, FADD, FAS, FASLG, IKBKB, KRAS, MAP2K1, MAPK1, MAPK8, MAPK9, NFKB1, PIK3R1, TNFRSF10B, TP53]
GO:0004510	Focal adhesion	KEGG_22.06.2017	9e-11	1.1e-08	6.7e-35	1.7e-33	[-1]	Group25	15.5779	31	[AKT2, AKT3, BCL2, CCND1, CCND2, COL1A2, COL4A1, CRKL, EGFR, FN1, GRB2, GSK3B, IGF1, IGF1R, ITGA5, ITGB8, LAMC2, MAP2K1, MAPK1, MAPK8, MAPK9, MET, PDGFRA, PDGFRB, PIK3R1, PTEN, RAC1, ROCK1, SRC, THBS1, VEGFA]
GO:0004137	Mitophagy	KEGG_22.06.2017	0.00028	0.019	0.00028	0.00028	[-1]	Group06	15.3846	10	[BCL2L1, E2F1, FOXO3, KRAS, MAPK8, MAPK9, MITF, SP1, SRC, TP53]
GO:0004915	Estrogen signaling pathway	KEGG_22.06.2017	9.5e-06	0.00086	5.5e-17	9.3e-16	[-1]	Group20	15.3061	15	[ADCY6, AKT2, AKT3, CREB1, CREB5, EGFR, ESR2, GRB2, HSPA1B, KRAS, MAP2K1, MAPK1, PIK3R1, SP1, SRC]
GO:0004915	Estrogen signaling pathway	KEGG_22.06.2017	9.5e-06	0.00086	6.7e-35	1.7e-33	[-1]	Group25	15.3061	15	[ADCY6, AKT2, AKT3, CREB1, CREB5, EGFR, ESR2, GRB2, HSPA1B, KRAS, MAP2K1, MAPK1, PIK3R1, SP1, SRC]
GO:0005169	Epstein-Barr virus infection	KEGG_22.06.2017	1.5e-10	1.8e-08	2e-12	2.4e-11	[-1]	Group10	15.2709	31	[AKT2, AKT3, BCL2, CD40, CD44, CDKN1A, CDKN1B, CHUK, DDX58, GSK3B, HDAC1, HSPA1B, ICAM1, IFNG, IKBKB, IRAK1, MAP2K3, MAP2K4, MAPK8, MAPK9, MYC, NFKB1, PIK3R1, RB1, SPI1, STAT3, TAB1, TNFAIP3, TP53, TRAF6, VIM]
GO:0005169	Epstein-Barr virus infection	KEGG_22.06.2017	1.5e-10	1.8e-08	1.7e-18	3e-17	[-1]	Group19	15.2709	31	[AKT2, AKT3, BCL2, CD40, CD44, CDKN1A, CDKN1B, CHUK, DDX58, GSK3B, HDAC1, HSPA1B, ICAM1, IFNG, IKBKB, IRAK1, MAP2K3, MAP2K4, MAPK8, MAPK9, MYC, NFKB1, PIK3R1, RB1, SPI1, STAT3, TAB1, TNFAIP3, TP53, TRAF6, VIM]
GO:0005169	Epstein-Barr virus infection	KEGG_22.06.2017	1.5e-10	1.8e-08	6.7e-35	1.7e-33	[-1]	Group25	15.2709	31	[AKT2, AKT3, BCL2, CD40, CD44, CDKN1A, CDKN1B, CHUK, DDX58, GSK3B, HDAC1, HSPA1B, ICAM1, IFNG, IKBKB, IRAK1, MAP2K3, MAP2K4, MAPK8, MAPK9, MYC, NFKB1, PIK3R1, RB1, SPI1, STAT3, TAB1, TNFAIP3, TP53, TRAF6, VIM]
GO:0004015	Rap1 signaling pathway	KEGG_22.06.2017	7.9e-11	1e-08	6.7e-35	1.7e-33	[-1]	Group25	15.2381	32	[ADCY6, AKT2, AKT3, CDH1, CRKL, CSF1R, DOCK4, EGFR, EPHA2, FGF2, FGF7, FGF8, FGF9, FGFR1, IGF1, IGF1R, KIT, KRAS, LPAR1, MAP2K1, MAP2K3, MAPK1, MET, PDGFRA, PDGFRB, PFN1, PIK3R1, RAC1, SRC, THBS1, TIAM1, VEGFA]
GO:0004658	Th1 and Th2 cell differentiation	KEGG_22.06.2017	2e-05	0.0017	2.9e-15	4e-14	[-1]	Group13	15.2174	14	[CHUK, DLL1, IFNG, IKBKB, IL13, JAG1, MAPK1, MAPK8, MAPK9, NFKB1, NOTCH1, NOTCH2, STAT1, ZAP70]
GO:0004658	Th1 and Th2 cell differentiation	KEGG_22.06.2017	2e-05	0.0017	1.8e-31	4.5e-30	[-1]	Group16	15.2174	14	[CHUK, DLL1, IFNG, IKBKB, IL13, JAG1, MAPK1, MAPK8, MAPK9, NFKB1, NOTCH1, NOTCH2, STAT1, ZAP70]
GO:0004658	Th1 and Th2 cell differentiation	KEGG_22.06.2017	2e-05	0.0017	6.7e-35	1.7e-33	[-1]	Group25	15.2174	14	[CHUK, DLL1, IFNG, IKBKB, IL13, JAG1, MAPK1, MAPK8, MAPK9, NFKB1, NOTCH1, NOTCH2, STAT1, ZAP70]
GO:0005231	Choline metabolism in cancer	KEGG_22.06.2017	1e-05	0.00097	6.7e-35	1.7e-33	[-1]	Group25	15.1515	15	[AKT2, AKT3, EGFR, GRB2, KRAS, MAP2K1, MAPK1, MAPK8, MAPK9, PDGFRA, PDGFRB, PIK3R1, RAC1, SP1, WASF2]
GO:0004062	Chemokine signaling pathway	KEGG_22.06.2017	1.5e-09	1.8e-07	6.7e-35	1.7e-33	[-1]	Group25	15.1351	28	[ADCY6, AKT2, AKT3, CCL20, CCL22, CCL5, CCL8, CCR1, CHUK, CRKL, CXCL12, CXCL8, CXCR4, FOXO3, GRB2, GSK3B, IKBKB, KRAS, MAP2K1, MAPK1, NFKB1, PIK3R1, RAC1, ROCK1, SRC, STAT1, STAT3, TIAM1]
GO:0005132	Salmonella infection	KEGG_22.06.2017	4.3e-05	0.0034	1.6e-12	2.2e-11	[-1]	Group15	15.1163	13	[CXCL8, IFNG, IL1B, MAPK1, MAPK8, MAPK9, MYD88, NFKB1, PFN1, RAC1, ROCK1, TLR4, WASF2]
GO:0005132	Salmonella infection	KEGG_22.06.2017	4.3e-05	0.0034	5.5e-08	4.4e-07	[-1]	Group18	15.1163	13	[CXCL8, IFNG, IL1B, MAPK1, MAPK8, MAPK9, MYD88, NFKB1, PFN1, RAC1, ROCK1, TLR4, WASF2]
GO:0005132	Salmonella infection	KEGG_22.06.2017	4.3e-05	0.0034	6.7e-35	1.7e-33	[-1]	Group25	15.1163	13	[CXCL8, IFNG, IL1B, MAPK1, MAPK8, MAPK9, MYD88, NFKB1, PFN1, RAC1, ROCK1, TLR4, WASF2]
GO:0005164	Influenza A	KEGG_22.06.2017	7e-09	8.3e-07	1.7e-18	3e-17	[-1]	Group19	15.0289	26	[AKT2, AKT3, CCL5, CXCL8, DDX58, FAS, FASLG, GSK3B, HSPA1B, ICAM1, IFNB1, IFNG, IKBKB, IL1B, MAP2K1, MAP2K3, MAP2K4, MAPK1, MAPK8, MAPK9, MYD88, NFKB1, PIK3R1, STAT1, TLR4, TNFRSF10B]
GO:0005164	Influenza A	KEGG_22.06.2017	7e-09	8.3e-07	6.7e-35	1.7e-33	[-1]	Group25	15.0289	26	[AKT2, AKT3, CCL5, CXCL8, DDX58, FAS, FASLG, GSK3B, HSPA1B, ICAM1, IFNB1, IFNG, IKBKB, IL1B, MAP2K1, MAP2K3, MAP2K4, MAPK1, MAPK8, MAPK9, MYD88, NFKB1, PIK3R1, STAT1, TLR4, TNFRSF10B]
GO:0004659	Th17 cell differentiation	KEGG_22.06.2017	6.5e-06	0.0006	2.9e-15	4e-14	[-1]	Group13	14.9533	16	[CHUK, IFNG, IKBKB, IL1B, IL6R, MAPK1, MAPK8, MAPK9, NFKB1, SMAD2, SMAD4, STAT1, STAT3, TGFBR1, TGFBR2, ZAP70]
GO:0004659	Th17 cell differentiation	KEGG_22.06.2017	6.5e-06	0.0006	1.8e-31	4.5e-30	[-1]	Group16	14.9533	16	[CHUK, IFNG, IKBKB, IL1B, IL6R, MAPK1, MAPK8, MAPK9, NFKB1, SMAD2, SMAD4, STAT1, STAT3, TGFBR1, TGFBR2, ZAP70]
GO:0004659	Th17 cell differentiation	KEGG_22.06.2017	6.5e-06	0.0006	6.7e-35	1.7e-33	[-1]	Group25	14.9533	16	[CHUK, IFNG, IKBKB, IL1B, IL6R, MAPK1, MAPK8, MAPK9, NFKB1, SMAD2, SMAD4, STAT1, STAT3, TGFBR1, TGFBR2, ZAP70]
GO:0004152	AMPK signaling pathway	KEGG_22.06.2017	1.8e-06	0.00017	5.5e-17	9.3e-16	[-1]	Group20	14.876	18	[AKT2, AKT3, CCND1, CREB1, CREB5, ELAVL1, FOXO1, FOXO3, G6PC, HNF4A, IGF1, IGF1R, PIK3R1, PPARG, PPARGC1A, PPP2R5E, SIRT1, SLC2A4]
GO:0004152	AMPK signaling pathway	KEGG_22.06.2017	1.8e-06	0.00017	1.7e-11	1.7e-10	[-1]	Group21	14.876	18	[AKT2, AKT3, CCND1, CREB1, CREB5, ELAVL1, FOXO1, FOXO3, G6PC, HNF4A, IGF1, IGF1R, PIK3R1, PPARG, PPARGC1A, PPP2R5E, SIRT1, SLC2A4]
GO:0004071	Sphingolipid signaling pathway	KEGG_22.06.2017	5.6e-06	0.00053	2e-12	2.4e-11	[-1]	Group10	14.4068	17	[AKT2, AKT3, BCL2, GAB2, KRAS, MAP2K1, MAPK1, MAPK8, MAPK9, NFKB1, PIK3R1, PPP2R5E, PRKCE, PTEN, RAC1, ROCK1, TP53]
GO:0004071	Sphingolipid signaling pathway	KEGG_22.06.2017	5.6e-06	0.00053	1.7e-11	1.7e-10	[-1]	Group21	14.4068	17	[AKT2, AKT3, BCL2, GAB2, KRAS, MAP2K1, MAPK1, MAPK8, MAPK9, NFKB1, PIK3R1, PPP2R5E, PRKCE, PTEN, RAC1, ROCK1, TP53]
GO:0004071	Sphingolipid signaling pathway	KEGG_22.06.2017	5.6e-06	0.00053	6.7e-35	1.7e-33	[-1]	Group25	14.4068	17	[AKT2, AKT3, BCL2, GAB2, KRAS, MAP2K1, MAPK1, MAPK8, MAPK9, NFKB1, PIK3R1, PPP2R5E, PRKCE, PTEN, RAC1, ROCK1, TP53]
GO:0004390	Hippo signaling pathway	KEGG_22.06.2017	1.1e-06	0.0001	8.8e-12	9.7e-11	[-1]	Group11	13.6364	21	[AXIN2, BMPR2, CCND1, CCND2, CDH1, GDF5, GSK3B, LATS2, LEF1, MYC, SMAD2, SMAD4, SMAD7, SNAI2, SOX2, TGFBR1, TGFBR2, TP53BP2, WNT1, WNT3A, YAP1]
GO:0005168	Herpes simplex infection	KEGG_22.06.2017	1.2e-07	1.3e-05	6.7e-35	1.7e-33	[-1]	Group25	13.5135	25	[CASP3, CCL5, CHUK, CLOCK, DAXX, DDX58, FADD, FAS, FASLG, HNRNPK, IFNB1, IFNG, IKBKB, IL1B, MAPK8, MAPK9, MYD88, NFKB1, PTPN11, SRSF1, STAT1, TAB1, TLR2, TP53, TRAF6]
GO:0005152	Tuberculosis	KEGG_22.06.2017	2.5e-07	2.7e-05	6.7e-35	1.7e-33	[-1]	Group25	13.4078	24	[AKT2, AKT3, APAF1, BCL2, CASP3, CEBPB, CREB1, FADD, IFNB1, IFNG, IL1B, IRAK1, KSR1, LAMP1, MAPK1, MAPK8, MAPK9, MYD88, NFKB1, SRC, STAT1, TLR2, TLR4, TRAF6]
GO:0004371	Apelin signaling pathway	KEGG_22.06.2017	1.1e-05	0.00098	1.1e-05	4.4e-05	[-1]	Group03	13.1387	18	[ADCY6, AKT2, AKT3, CCND1, CDH1, JAG1, KLF2, KRAS, MAP2K1, MAPK1, MEF2C, PIK3CG, PLAT, PPARGC1A, PRKCE, SMAD2, SMAD4, TGFBR1]
GO:0004914	Progesterone-mediated oocyte maturation	KEGG_22.06.2017	0.00018	0.013	4e-19	7.6e-18	[-1]	Group14	13.1313	13	[ADCY6, AKT2, AKT3, CDC25A, CPEB2, IGF1, IGF1R, KRAS, MAP2K1, MAPK1, MAPK8, MAPK9, PIK3R1]
GO:0004914	Progesterone-mediated oocyte maturation	KEGG_22.06.2017	0.00018	0.013	5.5e-17	9.3e-16	[-1]	Group20	13.1313	13	[ADCY6, AKT2, AKT3, CDC25A, CPEB2, IGF1, IGF1R, KRAS, MAP2K1, MAPK1, MAPK8, MAPK9, PIK3R1]
GO:0004914	Progesterone-mediated oocyte maturation	KEGG_22.06.2017	0.00018	0.013	6.7e-35	1.7e-33	[-1]	Group25	13.1313	13	[ADCY6, AKT2, AKT3, CDC25A, CPEB2, IGF1, IGF1R, KRAS, MAP2K1, MAPK1, MAPK8, MAPK9, PIK3R1]
GO:0004621	NOD-like receptor signaling pathway	KEGG_22.06.2017	1.2e-06	0.00012	6.7e-35	1.7e-33	[-1]	Group25	13.0952	22	[ATG16L1, BCL2, BCL2L1, CCL5, CHUK, CXCL8, FADD, IFNB1, IKBKB, IL1B, MAPK1, MAPK8, MAPK9, MYD88, NAMPT, NFKB1, STAT1, TAB1, TLR4, TNFAIP3, TP53BP1, TRAF6]
GO:0005203	Viral carcinogenesis	KEGG_22.06.2017	1.6e-07	1.7e-05	4.4e-22	8.9e-21	[-1]	Group17	12.9353	26	[CASP3, CCND1, CCND2, CCNE1, CCNE2, CDK4, CDK6, CDKN1A, CDKN1B, CDKN2A, CHEK1, CREB1, CREB5, GRB2, HDAC1, HNRNPK, KAT2B, KRAS, MAPK1, NFKB1, PIK3R1, RAC1, RB1, SRC, STAT3, TP53]
GO:0005203	Viral carcinogenesis	KEGG_22.06.2017	1.6e-07	1.7e-05	1.4e-27	3e-26	[-1]	Group22	12.9353	26	[CASP3, CCND1, CCND2, CCNE1, CCNE2, CDK4, CDK6, CDKN1A, CDKN1B, CDKN2A, CHEK1, CREB1, CREB5, GRB2, HDAC1, HNRNPK, KAT2B, KRAS, MAPK1, NFKB1, PIK3R1, RAC1, RB1, SRC, STAT3, TP53]
GO:0005203	Viral carcinogenesis	KEGG_22.06.2017	1.6e-07	1.7e-05	6.7e-35	1.7e-33	[-1]	Group25	12.9353	26	[CASP3, CCND1, CCND2, CCNE1, CCNE2, CDK4, CDK6, CDKN1A, CDKN1B, CDKN2A, CHEK1, CREB1, CREB5, GRB2, HDAC1, HNRNPK, KAT2B, KRAS, MAPK1, NFKB1, PIK3R1, RAC1, RB1, SRC, STAT3, TP53]
GO:0005146	Amoebiasis	KEGG_22.06.2017	0.00052	0.034	5.5e-08	4.4e-07	[-1]	Group18	12.5	12	[CASP3, COL1A2, COL4A1, CXCL8, FN1, IFNG, IL1B, LAMC2, NFKB1, PIK3R1, TLR2, TLR4]
GO:0004072	Phospholipase D signaling pathway	KEGG_22.06.2017	2.7e-05	0.0022	6.7e-35	1.7e-33	[-1]	Group25	12.3288	18	[ADCY6, AKT2, AKT3, CXCL8, EGFR, GAB2, GRB2, GRM7, KIT, KRAS, LPAR1, MAP2K1, MAPK1, PDGFRA, PDGFRB, PIK3CG, PIK3R1, PTPN11]
GO:0004910	Insulin signaling pathway	KEGG_22.06.2017	4.5e-05	0.0035	1.7e-11	1.7e-10	[-1]	Group21	12.3188	17	[AKT2, AKT3, CRKL, FLOT1, FOXO1, G6PC, GRB2, GSK3B, IKBKB, KRAS, MAP2K1, MAPK1, MAPK8, MAPK9, PIK3R1, PPARGC1A, SLC2A4]
GO:0004910	Insulin signaling pathway	KEGG_22.06.2017	4.5e-05	0.0035	3.5e-28	7.8e-27	[-1]	Group24	12.3188	17	[AKT2, AKT3, CRKL, FLOT1, FOXO1, G6PC, GRB2, GSK3B, IKBKB, KRAS, MAP2K1, MAPK1, MAPK8, MAPK9, PIK3R1, PPARGC1A, SLC2A4]
GO:0004910	Insulin signaling pathway	KEGG_22.06.2017	4.5e-05	0.0035	6.7e-35	1.7e-33	[-1]	Group25	12.3188	17	[AKT2, AKT3, CRKL, FLOT1, FOXO1, G6PC, GRB2, GSK3B, IKBKB, KRAS, MAP2K1, MAPK1, MAPK8, MAPK9, PIK3R1, PPARGC1A, SLC2A4]
GO:0004630	Jak-STAT signaling pathway	KEGG_22.06.2017	1.9e-05	0.0016	6.7e-35	1.7e-33	[-1]	Group25	12.1795	19	[AKT2, AKT3, BCL2, BCL2L1, CCND1, CCND2, CDKN1A, GRB2, IFNB1, IFNG, IL13, IL6R, MYC, PIAS3, PIK3R1, PTPN11, SOCS5, STAT1, STAT3]
GO:0004932	Non-alcoholic fatty liver disease (NAFLD)	KEGG_22.06.2017	3.5e-05	0.0029	1.6e-12	2.2e-11	[-1]	Group15	12.0805	18	[AKT2, AKT3, BCL2L11, CASP3, COX2, CXCL8, FAS, FASLG, GSK3B, IKBKB, IL1B, IL6R, MAPK8, MAPK9, NFKB1, PIK3R1, PPARA, RAC1]
GO:0004932	Non-alcoholic fatty liver disease (NAFLD)	KEGG_22.06.2017	3.5e-05	0.0029	1.7e-11	1.7e-10	[-1]	Group21	12.0805	18	[AKT2, AKT3, BCL2L11, CASP3, COX2, CXCL8, FAS, FASLG, GSK3B, IKBKB, IL1B, IL6R, MAPK8, MAPK9, NFKB1, PIK3R1, PPARA, RAC1]
GO:0004932	Non-alcoholic fatty liver disease (NAFLD)	KEGG_22.06.2017	3.5e-05	0.0029	6.7e-35	1.7e-33	[-1]	Group25	12.0805	18	[AKT2, AKT3, BCL2L11, CASP3, COX2, CXCL8, FAS, FASLG, GSK3B, IKBKB, IL1B, IL6R, MAPK8, MAPK9, NFKB1, PIK3R1, PPARA, RAC1]
GO:0004650	Natural killer cell mediated cytotoxicity	KEGG_22.06.2017	0.0001	0.0076	6.7e-35	1.7e-33	[-1]	Group25	12.0301	16	[CASP3, FAS, FASLG, GRB2, ICAM1, IFNB1, IFNG, KRAS, MAP2K1, MAPK1, PIK3R1, PTPN11, RAC1, TNFRSF10B, ULBP2, ZAP70]
GO:0004140	Autophagy	KEGG_22.06.2017	0.00022	0.015	6.7e-35	1.7e-33	[-1]	Group25	11.7188	15	[AKT2, AKT3, ATG16L1, BCL2, BCL2L1, IGF1R, KRAS, LAMP1, MAP2K1, MAPK1, MAPK8, MAPK9, PIK3R1, PTEN, TRAF6]
GO:0004060	Cytokine-cytokine receptor interaction	KEGG_22.06.2017	1.6e-07	1.7e-05	1.6e-07	9.7e-07	[-1]	Group05	11.4815	31	[BMPR2, CCL20, CCL22, CCL5, CCL8, CCR1, CD40, CD40LG, CSF1R, CXCL12, CXCL8, CXCR4, EGFR, FAS, FASLG, GDF5, IFNB1, IFNG, IL13, IL1B, IL6R, INHBB, KIT, MET, PDGFRA, PDGFRB, TGFBR1, TGFBR2, TNFRSF10B, TNFRSF11A, VEGFA]
GO:0004360	Axon guidance	KEGG_22.06.2017	9.5e-05	0.0072	9.5e-05	0.00028	[-1]	Group02	10.8571	19	[BMPR2, CXCL12, CXCR4, EPHA2, EPHA5, GSK3B, KRAS, L1CAM, LRRC4, MAPK1, MET, PIK3R1, PTPN11, RAC1, RASA1, ROCK1, SEMA6A, SEMA7A, SRC]
GO:0004150	mTOR signaling pathway	KEGG_22.06.2017	0.00044	0.03	3.5e-28	7.8e-27	[-1]	Group24	10.596	16	[AKT2, AKT3, CHUK, GRB2, GSK3B, IGF1, IGF1R, IKBKB, KRAS, MAP2K1, MAPK1, PIK3R1, PTEN, RICTOR, WNT1, WNT3A]
GO:0004150	mTOR signaling pathway	KEGG_22.06.2017	0.00044	0.03	6.7e-35	1.7e-33	[-1]	Group25	10.596	16	[AKT2, AKT3, CHUK, GRB2, GSK3B, IGF1, IGF1R, IKBKB, KRAS, MAP2K1, MAPK1, PIK3R1, PTEN, RICTOR, WNT1, WNT3A]
GO:0004310	Wnt signaling pathway	KEGG_22.06.2017	0.00074	0.048	8.8e-12	9.7e-11	[-1]	Group11	10.4895	15	[AXIN2, CCND1, CCND2, FOSL1, GSK3B, LEF1, MAPK8, MAPK9, MMP7, MYC, RAC1, SMAD4, TP53, WNT1, WNT3A]
GO:0004310	Wnt signaling pathway	KEGG_22.06.2017	0.00074	0.048	6.7e-35	1.7e-33	[-1]	Group25	10.4895	15	[AXIN2, CCND1, CCND2, FOSL1, GSK3B, LEF1, MAPK8, MAPK9, MMP7, MYC, RAC1, SMAD4, TP53, WNT1, WNT3A]
GO:0004810	Regulation of actin cytoskeleton	KEGG_22.06.2017	5.4e-05	0.0041	6.7e-35	1.7e-33	[-1]	Group25	10.3774	22	[CRKL, EGFR, FGF2, FGF7, FGF8, FGF9, FGFR1, FN1, ITGA5, ITGB8, KRAS, MAP2K1, MAPK1, PDGFRA, PDGFRB, PFN1, PIK3R1, RAC1, ROCK1, SRC, TIAM1, WASF2]
