# Supplementary material for: MicroRNAs in ovarian follicular atresia and granulosa cell apoptosis
Source: Reprod Biol Endocrinol. 2019 Jan 10;17:9. doi: 10.1186/s12958-018-0450-y (PMC6329178; doi:10.1186/s12958-018-0450-y)
Supplement: Supplementary file 3 — Table S3. (XLS 198 kb) [file 12958_2018_450_MOESM3_ESM.xls]

## Sheet: ClueGO Results
GOID	GOTerm	Ontology Source	Term PValue	Term PValue Corrected with Bonferroni step down	Group PValue	Group PValue Corrected with Bonferroni step down	GOLevels	GOGroups	% Associated Genes	Nr. Genes	Associated Genes Found
GO:0001676	FasL/ CD95L signaling	REACTOME_Pathways_22.06.2017	0.00029	0.023	0.00029	0.00029	[-1]	Group00	60	3	[FADD, FAS, FASLG]
GO:0001732	PTK6 Regulates Cell Cycle	REACTOME_Pathways_22.06.2017	1.3e-05	0.0013	1.3e-05	0.00013	[-1]	Group01	66.6667	4	[CCND1, CCNE1, CDK4, CDKN1B]
GO:0000796	SUMOylation of transcription factors	REACTOME_Pathways_22.06.2017	1.2e-05	0.0012	1.2e-05	0.00013	[-1]	Group02	33.3333	6	[CDKN2A, MITF, PIAS3, TFAP2C, TP53, TP53BP1]
GO:0000917	Nuclear Receptor transcription pathway	REACTOME_Pathways_22.06.2017	0.00015	0.013	0.00015	0.00076	[-1]	Group03	18.4211	7	[ESR2, HNF4A, NR2C2, PPARA, PPARG, RARG, THRB]
GO:0000760	POU5F1 (OCT4), SOX2, NANOG repress genes related to differentiation	REACTOME_Pathways_22.06.2017	3e-05	0.0029	1.9e-05	0.00017	[-1]	Group04	100	3	[NANOG, POU5F1, SOX2]
GO:0000761	POU5F1 (OCT4), SOX2, NANOG activate genes related to proliferation	REACTOME_Pathways_22.06.2017	1.9e-05	0.0018	1.9e-05	0.00017	[-1]	Group04	41.6667	5	[FGF2, NANOG, POU5F1, SOX2, STAT3]
GO:0001457	Interleukin-10 signaling	REACTOME_Pathways_22.06.2017	1e-18	1.3e-16	1e-18	2.9e-17	[-1]	Group05	22.963	31	[BCL2, BCL2L1, BCL6, CCL20, CCL22, CCL5, CCND1, CCR1, CDKN1A, COL1A2, CXCL8, FASLG, FGF2, FN1, FOXO1, FOXO3, ICAM1, IL13, IL1B, IL6R, MYC, NANOG, PIK3R1, PTGS2, SOCS5, SOX2, STAT1, STAT3, TP53, VEGFA, VIM]
GO:0001462	Interleukin-4 and 13 signaling	REACTOME_Pathways_22.06.2017	1e-18	1.3e-16	1e-18	2.9e-17	[-1]	Group05	22.963	31	[BCL2, BCL2L1, BCL6, CCL20, CCL22, CCL5, CCND1, CCR1, CDKN1A, COL1A2, CXCL8, FASLG, FGF2, FN1, FOXO1, FOXO3, ICAM1, IL13, IL1B, IL6R, MYC, NANOG, PIK3R1, PTGS2, SOCS5, SOX2, STAT1, STAT3, TP53, VEGFA, VIM]
GO:0000595	YAP1- and WWTR1 (TAZ)-stimulated gene expression	REACTOME_Pathways_22.06.2017	2.7e-06	0.00029	2.7e-06	3.3e-05	[-1]	Group06	26.6667	8	[CARM1, GATA4, HIPK1, KAT2B, PPARA, RUNX2, SMARCD3, YAP1]
GO:0001812	RUNX3 regulates YAP1-mediated transcription	REACTOME_Pathways_22.06.2017	2.7e-06	0.00029	2.7e-06	3.3e-05	[-1]	Group06	26.6667	8	[CARM1, GATA4, HIPK1, KAT2B, PPARA, RUNX2, SMARCD3, YAP1]
GO:0001312	Regulation of TP53 Activity	REACTOME_Pathways_22.06.2017	2.3e-08	2.7e-06	2.3e-08	4.1e-07	[-1]	Group07	13.2075	21	[AKT2, AKT3, BARD1, BRCA1, CDKN2A, CHEK1, CHEK2, DAXX, HDAC1, HIPK1, JMY, MDM4, MTA2, POU4F2, RAD17, RFFL, RICTOR, TP53, TP53BP2, TP53INP1, TP63]
GO:0001497	Regulation of TP53 Degradation	REACTOME_Pathways_22.06.2017	2.3e-08	2.7e-06	2.3e-08	4.1e-07	[-1]	Group07	13.2075	21	[AKT2, AKT3, BARD1, BRCA1, CDKN2A, CHEK1, CHEK2, DAXX, HDAC1, HIPK1, JMY, MDM4, MTA2, POU4F2, RAD17, RFFL, RICTOR, TP53, TP53BP2, TP53INP1, TP63]
GO:0001502	Regulation of TP53 Expression and Degradation	REACTOME_Pathways_22.06.2017	2.3e-08	2.7e-06	2.3e-08	4.1e-07	[-1]	Group07	13.2075	21	[AKT2, AKT3, BARD1, BRCA1, CDKN2A, CHEK1, CHEK2, DAXX, HDAC1, HIPK1, JMY, MDM4, MTA2, POU4F2, RAD17, RFFL, RICTOR, TP53, TP53BP2, TP53INP1, TP63]
GO:0000559	PPARA activates gene expression	REACTOME_Pathways_22.06.2017	5.4e-07	6e-05	5.4e-07	7.6e-06	[-1]	Group08	12.5	18	[ABCA1, ACSL1, CARM1, CDK4, CEBPB, CLOCK, KLF4, NCOA3, NFKB1, NR1H4, PPARA, PPARG, PPARGC1A, SLC2A4, SMARCD3, SP1, WNT1, YAP1]
GO:0000908	Transcriptional regulation of white adipocyte differentiation	REACTOME_Pathways_22.06.2017	5.4e-07	6e-05	5.4e-07	7.6e-06	[-1]	Group08	12.5	18	[ABCA1, ACSL1, CARM1, CDK4, CEBPB, CLOCK, KLF4, NCOA3, NFKB1, NR1H4, PPARA, PPARG, PPARGC1A, SLC2A4, SMARCD3, SP1, WNT1, YAP1]
GO:0000978	Regulation of lipid metabolism by Peroxisome proliferator-activated receptor alpha (PPARalpha)	REACTOME_Pathways_22.06.2017	5.4e-07	6e-05	5.4e-07	7.6e-06	[-1]	Group08	12.5	18	[ABCA1, ACSL1, CARM1, CDK4, CEBPB, CLOCK, KLF4, NCOA3, NFKB1, NR1H4, PPARA, PPARG, PPARGC1A, SLC2A4, SMARCD3, SP1, WNT1, YAP1]
GO:0000141	RORA activates gene expression	REACTOME_Pathways_22.06.2017	0.00028	0.023	0.00028	0.00056	[-1]	Group09	13.0435	9	[CARM1, CLOCK, CREB1, MEF2C, NAMPT, PPARA, PPARGC1A, SIRT1, SMARCD3]
GO:0000142	BMAL1:CLOCK,NPAS2 activates circadian gene expression	REACTOME_Pathways_22.06.2017	0.00028	0.023	0.00028	0.00056	[-1]	Group09	13.0435	9	[CARM1, CLOCK, CREB1, MEF2C, NAMPT, PPARA, PPARGC1A, SIRT1, SMARCD3]
GO:0000979	Circadian Clock	REACTOME_Pathways_22.06.2017	0.00028	0.023	0.00028	0.00056	[-1]	Group09	13.0435	9	[CARM1, CLOCK, CREB1, MEF2C, NAMPT, PPARA, PPARGC1A, SIRT1, SMARCD3]
GO:0000519	Neurophilin interactions with VEGF and VEGFR	REACTOME_Pathways_22.06.2017	0.00025	0.021	0.00025	0.00075	[-1]	Group10	17.0732	7	[EGFR, ITGA5, L1CAM, MAP2K1, MAPK1, NRP2, RAC1]
GO:0000973	Sema3A PAK dependent Axon repulsion	REACTOME_Pathways_22.06.2017	0.00025	0.021	0.00025	0.00075	[-1]	Group10	17.0732	7	[EGFR, ITGA5, L1CAM, MAP2K1, MAPK1, NRP2, RAC1]
GO:0000974	SEMA3A-Plexin repulsion signaling by inhibiting Integrin adhesion	REACTOME_Pathways_22.06.2017	0.00025	0.021	0.00025	0.00075	[-1]	Group10	17.0732	7	[EGFR, ITGA5, L1CAM, MAP2K1, MAPK1, NRP2, RAC1]
GO:0001093	Signal transduction by L1	REACTOME_Pathways_22.06.2017	0.00025	0.021	0.00025	0.00075	[-1]	Group10	17.0732	7	[EGFR, ITGA5, L1CAM, MAP2K1, MAPK1, NRP2, RAC1]
GO:0000654	Generic Transcription Pathway	REACTOME_Pathways_22.06.2017	2.2e-11	2.8e-09	2.2e-11	5.1e-10	[-1]	Group11	6.62359	82	[AGO1, AKT2, AKT3, APAF1, ARID4B, BARD1, BCL2L11, BCL6, BRCA1, BTG2, CARM1, CCND1, CCNE1, CCNE2, CDKN1A, CDKN1B, CDKN2A, CHEK1, CHEK2, CNOT6L, COX2, DAXX, DNMT1, E2F1, EGFR, ESR2, EZH2, FAS, FOXO3, GATA4, GSK3B, HDAC1, HES1, HIPK1, HNF4A, JAG1, JMY, KAT2B, KIT, KRAS, LEF1, MDM4, MSH2, MTA2, MYC, NDRG1, NFIB, NOTCH1, NOTCH2, NOTCH4, NR2C2, POU4F2, PPARA, PPARG, PTEN, RAD17, RARG, RFFL, RICTOR, RUN…
GO:0000864	Transcriptional Regulation by TP53	REACTOME_Pathways_22.06.2017	2.2e-11	2.8e-09	2.2e-11	5.1e-10	[-1]	Group11	6.62359	82	[AGO1, AKT2, AKT3, APAF1, ARID4B, BARD1, BCL2L11, BCL6, BRCA1, BTG2, CARM1, CCND1, CCNE1, CCNE2, CDKN1A, CDKN1B, CDKN2A, CHEK1, CHEK2, CNOT6L, COX2, DAXX, DNMT1, E2F1, EGFR, ESR2, EZH2, FAS, FOXO3, GATA4, GSK3B, HDAC1, HES1, HIPK1, HNF4A, JAG1, JMY, KAT2B, KIT, KRAS, LEF1, MDM4, MSH2, MTA2, MYC, NDRG1, NFIB, NOTCH1, NOTCH2, NOTCH4, NR2C2, POU4F2, PPARA, PPARG, PTEN, RAD17, RARG, RFFL, RICTOR, RUN…
GO:0001469	TP53 Regulates Transcription of Cell Cycle Genes	REACTOME_Pathways_22.06.2017	2.2e-11	2.8e-09	2.2e-11	5.1e-10	[-1]	Group11	6.62359	82	[AGO1, AKT2, AKT3, APAF1, ARID4B, BARD1, BCL2L11, BCL6, BRCA1, BTG2, CARM1, CCND1, CCNE1, CCNE2, CDKN1A, CDKN1B, CDKN2A, CHEK1, CHEK2, CNOT6L, COX2, DAXX, DNMT1, E2F1, EGFR, ESR2, EZH2, FAS, FOXO3, GATA4, GSK3B, HDAC1, HES1, HIPK1, HNF4A, JAG1, JMY, KAT2B, KIT, KRAS, LEF1, MDM4, MSH2, MTA2, MYC, NDRG1, NFIB, NOTCH1, NOTCH2, NOTCH4, NR2C2, POU4F2, PPARA, PPARG, PTEN, RAD17, RARG, RFFL, RICTOR, RUN…
GO:0001494	TP53 Regulates Transcription of Genes Involved in G1 Cell Cycle Arrest	REACTOME_Pathways_22.06.2017	2.2e-11	2.8e-09	2.2e-11	5.1e-10	[-1]	Group11	6.62359	82	[AGO1, AKT2, AKT3, APAF1, ARID4B, BARD1, BCL2L11, BCL6, BRCA1, BTG2, CARM1, CCND1, CCNE1, CCNE2, CDKN1A, CDKN1B, CDKN2A, CHEK1, CHEK2, CNOT6L, COX2, DAXX, DNMT1, E2F1, EGFR, ESR2, EZH2, FAS, FOXO3, GATA4, GSK3B, HDAC1, HES1, HIPK1, HNF4A, JAG1, JMY, KAT2B, KIT, KRAS, LEF1, MDM4, MSH2, MTA2, MYC, NDRG1, NFIB, NOTCH1, NOTCH2, NOTCH4, NR2C2, POU4F2, PPARA, PPARG, PTEN, RAD17, RARG, RFFL, RICTOR, RUN…
GO:0001640	RNA Polymerase II Transcription	REACTOME_Pathways_22.06.2017	2.2e-11	2.8e-09	2.2e-11	5.1e-10	[-1]	Group11	6.62359	82	[AGO1, AKT2, AKT3, APAF1, ARID4B, BARD1, BCL2L11, BCL6, BRCA1, BTG2, CARM1, CCND1, CCNE1, CCNE2, CDKN1A, CDKN1B, CDKN2A, CHEK1, CHEK2, CNOT6L, COX2, DAXX, DNMT1, E2F1, EGFR, ESR2, EZH2, FAS, FOXO3, GATA4, GSK3B, HDAC1, HES1, HIPK1, HNF4A, JAG1, JMY, KAT2B, KIT, KRAS, LEF1, MDM4, MSH2, MTA2, MYC, NDRG1, NFIB, NOTCH1, NOTCH2, NOTCH4, NR2C2, POU4F2, PPARA, PPARG, PTEN, RAD17, RARG, RFFL, RICTOR, RUN…
GO:0001657	Gene expression (Transcription)	REACTOME_Pathways_22.06.2017	2.2e-11	2.8e-09	2.2e-11	5.1e-10	[-1]	Group11	6.62359	82	[AGO1, AKT2, AKT3, APAF1, ARID4B, BARD1, BCL2L11, BCL6, BRCA1, BTG2, CARM1, CCND1, CCNE1, CCNE2, CDKN1A, CDKN1B, CDKN2A, CHEK1, CHEK2, CNOT6L, COX2, DAXX, DNMT1, E2F1, EGFR, ESR2, EZH2, FAS, FOXO3, GATA4, GSK3B, HDAC1, HES1, HIPK1, HNF4A, JAG1, JMY, KAT2B, KIT, KRAS, LEF1, MDM4, MSH2, MTA2, MYC, NDRG1, NFIB, NOTCH1, NOTCH2, NOTCH4, NR2C2, POU4F2, PPARA, PPARG, PTEN, RAD17, RARG, RFFL, RICTOR, RUN…
GO:0000290	Activation of AKT2	REACTOME_Pathways_22.06.2017	0.00023	0.019	0.00023	0.00092	[-1]	Group12	12.1951	10	[AKT2, AKT3, COL1A2, FN1, MAPK1, PPP2R5E, PTPN11, RAC1, RASGRP1, RICTOR]
GO:0000845	Integrin alphaIIb beta3 signaling	REACTOME_Pathways_22.06.2017	0.00023	0.019	0.00023	0.00092	[-1]	Group12	12.1951	10	[AKT2, AKT3, COL1A2, FN1, MAPK1, PPP2R5E, PTPN11, RAC1, RASGRP1, RICTOR]
GO:0000929	CTLA4 inhibitory signaling	REACTOME_Pathways_22.06.2017	0.00023	0.019	0.00023	0.00092	[-1]	Group12	12.1951	10	[AKT2, AKT3, COL1A2, FN1, MAPK1, PPP2R5E, PTPN11, RAC1, RASGRP1, RICTOR]
GO:0001088	RSK activation	REACTOME_Pathways_22.06.2017	0.00023	0.019	0.00023	0.00092	[-1]	Group12	12.1951	10	[AKT2, AKT3, COL1A2, FN1, MAPK1, PPP2R5E, PTPN11, RAC1, RASGRP1, RICTOR]
GO:0001177	VEGFR2 mediated vascular permeability	REACTOME_Pathways_22.06.2017	0.00023	0.019	0.00023	0.00092	[-1]	Group12	12.1951	10	[AKT2, AKT3, COL1A2, FN1, MAPK1, PPP2R5E, PTPN11, RAC1, RASGRP1, RICTOR]
GO:0001689	Platelet Aggregation (Plug Formation)	REACTOME_Pathways_22.06.2017	0.00023	0.019	0.00023	0.00092	[-1]	Group12	12.1951	10	[AKT2, AKT3, COL1A2, FN1, MAPK1, PPP2R5E, PTPN11, RAC1, RASGRP1, RICTOR]
GO:0000137	Transcription of E2F targets under negative control by DREAM complex	REACTOME_Pathways_22.06.2017	3.9e-07	4.3e-05	2.5e-09	5.4e-08	[-1]	Group13	28.125	9	[AXIN2, CCND1, CDC25A, CDKN1A, E2F1, HDAC1, LEF1, MYC, TFAP2C]
GO:0000205	G0 and Early G1	REACTOME_Pathways_22.06.2017	1.8e-05	0.0018	2.5e-09	5.4e-08	[-1]	Group13	25	7	[CCNE1, CCNE2, CDC25A, E2F1, HDAC1, MYC, RB1]
GO:0001074	Binding of TCF/LEF:CTNNB1 to target gene promoters	REACTOME_Pathways_22.06.2017	3.9e-07	4.3e-05	2.5e-09	5.4e-08	[-1]	Group13	28.125	9	[AXIN2, CCND1, CDC25A, CDKN1A, E2F1, HDAC1, LEF1, MYC, TFAP2C]
GO:0001547	Phosphorylation of proteins involved in G1/S transition by active Cyclin E:Cdk2 complexes	REACTOME_Pathways_22.06.2017	1.8e-05	0.0018	2.5e-09	5.4e-08	[-1]	Group13	25	7	[CCNE1, CCNE2, CDC25A, E2F1, HDAC1, MYC, RB1]
GO:0001775	TFAP2 (AP-2) family regulates transcription of cell cycle factors	REACTOME_Pathways_22.06.2017	3.9e-07	4.3e-05	2.5e-09	5.4e-08	[-1]	Group13	28.125	9	[AXIN2, CCND1, CDC25A, CDKN1A, E2F1, HDAC1, LEF1, MYC, TFAP2C]
GO:0001810	RUNX3 regulates WNT signaling	REACTOME_Pathways_22.06.2017	3.9e-07	4.3e-05	2.5e-09	5.4e-08	[-1]	Group13	28.125	9	[AXIN2, CCND1, CDC25A, CDKN1A, E2F1, HDAC1, LEF1, MYC, TFAP2C]
GO:0000277	Disease	REACTOME_Pathways_22.06.2017	1.8e-15	2.4e-13	1.8e-15	5.2e-14	[-1]	Group14	8.34273	74	[AKT2, AKT3, APP, BCL2L11, CDC25A, CDH1, CDKN1A, CDKN1B, CHUK, CREB1, CXCR4, DERL1, DLL1, EGFR, FASLG, FGF2, FGF7, FGF9, FGFR1, FN1, FOXO1, FOXO3, GAB2, GALNT7, GSK3B, HDAC1, HES1, HMGA1, HSPA1B, IKBKB, JAG1, KAT2B, KIT, KLB, KRAS, KSR1, LRRFIP1, MAP2K1, MAP2K4, MAPK1, MET, MSH2, MSH6, MYC, MYD88, NF1, NFKB1, NOTCH1, NOTCH2, NOTCH4, PDGFRA, PDGFRB, PHB, PIK3R1, PPP2R5E, PTPN11, RAC1, RASA1, RICTO…
GO:0000883	Diseases of glycosylation	REACTOME_Pathways_22.06.2017	1.8e-15	2.4e-13	1.8e-15	5.2e-14	[-1]	Group14	8.34273	74	[AKT2, AKT3, APP, BCL2L11, CDC25A, CDH1, CDKN1A, CDKN1B, CHUK, CREB1, CXCR4, DERL1, DLL1, EGFR, FASLG, FGF2, FGF7, FGF9, FGFR1, FN1, FOXO1, FOXO3, GAB2, GALNT7, GSK3B, HDAC1, HES1, HMGA1, HSPA1B, IKBKB, JAG1, KAT2B, KIT, KLB, KRAS, KSR1, LRRFIP1, MAP2K1, MAP2K4, MAPK1, MET, MSH2, MSH6, MYC, MYD88, NF1, NFKB1, NOTCH1, NOTCH2, NOTCH4, PDGFRA, PDGFRB, PHB, PIK3R1, PPP2R5E, PTPN11, RAC1, RASA1, RICTO…
GO:0000949	Diseases associated with O-glycosylation of proteins	REACTOME_Pathways_22.06.2017	1.8e-15	2.4e-13	1.8e-15	5.2e-14	[-1]	Group14	8.34273	74	[AKT2, AKT3, APP, BCL2L11, CDC25A, CDH1, CDKN1A, CDKN1B, CHUK, CREB1, CXCR4, DERL1, DLL1, EGFR, FASLG, FGF2, FGF7, FGF9, FGFR1, FN1, FOXO1, FOXO3, GAB2, GALNT7, GSK3B, HDAC1, HES1, HMGA1, HSPA1B, IKBKB, JAG1, KAT2B, KIT, KLB, KRAS, KSR1, LRRFIP1, MAP2K1, MAP2K4, MAPK1, MET, MSH2, MSH6, MYC, MYD88, NF1, NFKB1, NOTCH1, NOTCH2, NOTCH4, PDGFRA, PDGFRB, PHB, PIK3R1, PPP2R5E, PTPN11, RAC1, RASA1, RICTO…
GO:0001164	Defective B3GALTL causes Peters-plus syndrome (PpS)	REACTOME_Pathways_22.06.2017	1.8e-15	2.4e-13	1.8e-15	5.2e-14	[-1]	Group14	8.34273	74	[AKT2, AKT3, APP, BCL2L11, CDC25A, CDH1, CDKN1A, CDKN1B, CHUK, CREB1, CXCR4, DERL1, DLL1, EGFR, FASLG, FGF2, FGF7, FGF9, FGFR1, FN1, FOXO1, FOXO3, GAB2, GALNT7, GSK3B, HDAC1, HES1, HMGA1, HSPA1B, IKBKB, JAG1, KAT2B, KIT, KLB, KRAS, KSR1, LRRFIP1, MAP2K1, MAP2K4, MAPK1, MET, MSH2, MSH6, MYC, MYD88, NF1, NFKB1, NOTCH1, NOTCH2, NOTCH4, PDGFRA, PDGFRB, PHB, PIK3R1, PPP2R5E, PTPN11, RAC1, RASA1, RICTO…
GO:0001169	O-linked glycosylation	REACTOME_Pathways_22.06.2017	1.8e-15	2.4e-13	1.8e-15	5.2e-14	[-1]	Group14	8.34273	74	[AKT2, AKT3, APP, BCL2L11, CDC25A, CDH1, CDKN1A, CDKN1B, CHUK, CREB1, CXCR4, DERL1, DLL1, EGFR, FASLG, FGF2, FGF7, FGF9, FGFR1, FN1, FOXO1, FOXO3, GAB2, GALNT7, GSK3B, HDAC1, HES1, HMGA1, HSPA1B, IKBKB, JAG1, KAT2B, KIT, KLB, KRAS, KSR1, LRRFIP1, MAP2K1, MAP2K4, MAPK1, MET, MSH2, MSH6, MYC, MYD88, NF1, NFKB1, NOTCH1, NOTCH2, NOTCH4, PDGFRA, PDGFRB, PHB, PIK3R1, PPP2R5E, PTPN11, RAC1, RASA1, RICTO…
GO:0001170	O-glycosylation of TSR domain-containing proteins	REACTOME_Pathways_22.06.2017	1.8e-15	2.4e-13	1.8e-15	5.2e-14	[-1]	Group14	8.34273	74	[AKT2, AKT3, APP, BCL2L11, CDC25A, CDH1, CDKN1A, CDKN1B, CHUK, CREB1, CXCR4, DERL1, DLL1, EGFR, FASLG, FGF2, FGF7, FGF9, FGFR1, FN1, FOXO1, FOXO3, GAB2, GALNT7, GSK3B, HDAC1, HES1, HMGA1, HSPA1B, IKBKB, JAG1, KAT2B, KIT, KLB, KRAS, KSR1, LRRFIP1, MAP2K1, MAP2K4, MAPK1, MET, MSH2, MSH6, MYC, MYD88, NF1, NFKB1, NOTCH1, NOTCH2, NOTCH4, PDGFRA, PDGFRB, PHB, PIK3R1, PPP2R5E, PTPN11, RAC1, RASA1, RICTO…
GO:0000713	SHC-related events triggered by IGF1R	REACTOME_Pathways_22.06.2017	8.5e-06	0.00089	1.1e-06	1.4e-05	[-1]	Group15	14.6341	12	[DUSP10, FN1, IGF1, IGF1R, KRAS, KSR1, MAP2K1, MAPK1, MET, NF1, PIK3R1, PPP2R5E]
GO:0001356	Signaling by FGFR4 in disease	REACTOME_Pathways_22.06.2017	8.5e-06	0.00089	1.1e-06	1.4e-05	[-1]	Group15	14.6341	12	[DUSP10, FN1, IGF1, IGF1R, KRAS, KSR1, MAP2K1, MAPK1, MET, NF1, PIK3R1, PPP2R5E]
GO:0001384	MAP2K and MAPK activation	REACTOME_Pathways_22.06.2017	8.5e-06	0.00089	1.1e-06	1.4e-05	[-1]	Group15	14.6341	12	[DUSP10, FN1, IGF1, IGF1R, KRAS, KSR1, MAP2K1, MAPK1, MET, NF1, PIK3R1, PPP2R5E]
GO:0001387	Negative regulation of MAPK pathway	REACTOME_Pathways_22.06.2017	8.5e-06	0.00089	1.1e-06	1.4e-05	[-1]	Group15	14.6341	12	[DUSP10, FN1, IGF1, IGF1R, KRAS, KSR1, MAP2K1, MAPK1, MET, NF1, PIK3R1, PPP2R5E]
GO:0001479	Signaling by high-kinase activity BRAF mutants	REACTOME_Pathways_22.06.2017	8.5e-06	0.00089	1.1e-06	1.4e-05	[-1]	Group15	14.6341	12	[DUSP10, FN1, IGF1, IGF1R, KRAS, KSR1, MAP2K1, MAPK1, MET, NF1, PIK3R1, PPP2R5E]
GO:0001480	Signaling by RAS mutants	REACTOME_Pathways_22.06.2017	0.00012	0.011	1.1e-06	1.4e-05	[-1]	Group15	14.5161	9	[FN1, KRAS, KSR1, MAP2K1, MAPK1, NF1, PHB, RAC1, RASA1]
GO:0001482	RAS signaling downstream of NF1 loss-of-function variants	REACTOME_Pathways_22.06.2017	8.5e-06	0.00089	1.1e-06	1.4e-05	[-1]	Group15	14.6341	12	[DUSP10, FN1, IGF1, IGF1R, KRAS, KSR1, MAP2K1, MAPK1, MET, NF1, PIK3R1, PPP2R5E]
GO:0001733	PTK6 Regulates RHO GTPases, RAS GTPase and MAP kinases	REACTOME_Pathways_22.06.2017	0.00012	0.011	1.1e-06	1.4e-05	[-1]	Group15	14.5161	9	[FN1, KRAS, KSR1, MAP2K1, MAPK1, NF1, PHB, RAC1, RASA1]
GO:0001741	MET activates RAS signaling	REACTOME_Pathways_22.06.2017	8.5e-06	0.00089	1.1e-06	1.4e-05	[-1]	Group15	14.6341	12	[DUSP10, FN1, IGF1, IGF1R, KRAS, KSR1, MAP2K1, MAPK1, MET, NF1, PIK3R1, PPP2R5E]
GO:0001747	Signaling by FGFR3 fusions in cancer	REACTOME_Pathways_22.06.2017	8.5e-06	0.00089	1.1e-06	1.4e-05	[-1]	Group15	14.6341	12	[DUSP10, FN1, IGF1, IGF1R, KRAS, KSR1, MAP2K1, MAPK1, MET, NF1, PIK3R1, PPP2R5E]
GO:0000589	Cell surface interactions at the vascular wall	REACTOME_Pathways_22.06.2017	6.9e-09	8.3e-07	6.9e-09	1.3e-07	[-1]	Group16	11.6592	26	[APAF1, BCL6, CD44, CHUK, COL1A2, CYLD, FADD, FAS, FASLG, FN1, IKBKB, ITGA5, KRAS, L1CAM, NDRG1, PIK3R1, PTPN11, SDC1, SLC7A11, TAB1, TNFAIP3, TNFRSF10B, TP53, TP53BP2, TP53INP1, TP63]
GO:0000827	Regulation by c-FLIP	REACTOME_Pathways_22.06.2017	6.9e-09	8.3e-07	6.9e-09	1.3e-07	[-1]	Group16	11.6592	26	[APAF1, BCL6, CD44, CHUK, COL1A2, CYLD, FADD, FAS, FASLG, FN1, IKBKB, ITGA5, KRAS, L1CAM, NDRG1, PIK3R1, PTPN11, SDC1, SLC7A11, TAB1, TNFAIP3, TNFRSF10B, TP53, TP53BP2, TP53INP1, TP63]
GO:0001174	RIPK1-mediated regulated necrosis	REACTOME_Pathways_22.06.2017	6.9e-09	8.3e-07	6.9e-09	1.3e-07	[-1]	Group16	11.6592	26	[APAF1, BCL6, CD44, CHUK, COL1A2, CYLD, FADD, FAS, FASLG, FN1, IKBKB, ITGA5, KRAS, L1CAM, NDRG1, PIK3R1, PTPN11, SDC1, SLC7A11, TAB1, TNFAIP3, TNFRSF10B, TP53, TP53BP2, TP53INP1, TP63]
GO:0001175	Regulated Necrosis	REACTOME_Pathways_22.06.2017	6.9e-09	8.3e-07	6.9e-09	1.3e-07	[-1]	Group16	11.6592	26	[APAF1, BCL6, CD44, CHUK, COL1A2, CYLD, FADD, FAS, FASLG, FN1, IKBKB, ITGA5, KRAS, L1CAM, NDRG1, PIK3R1, PTPN11, SDC1, SLC7A11, TAB1, TNFAIP3, TNFRSF10B, TP53, TP53BP2, TP53INP1, TP63]
GO:0001176	CASP8 activity is inhibited	REACTOME_Pathways_22.06.2017	6.9e-09	8.3e-07	6.9e-09	1.3e-07	[-1]	Group16	11.6592	26	[APAF1, BCL6, CD44, CHUK, COL1A2, CYLD, FADD, FAS, FASLG, FN1, IKBKB, ITGA5, KRAS, L1CAM, NDRG1, PIK3R1, PTPN11, SDC1, SLC7A11, TAB1, TNFAIP3, TNFRSF10B, TP53, TP53BP2, TP53INP1, TP63]
GO:0001313	TP53 Regulates Transcription of Cell Death Genes	REACTOME_Pathways_22.06.2017	6.9e-09	8.3e-07	6.9e-09	1.3e-07	[-1]	Group16	11.6592	26	[APAF1, BCL6, CD44, CHUK, COL1A2, CYLD, FADD, FAS, FASLG, FN1, IKBKB, ITGA5, KRAS, L1CAM, NDRG1, PIK3R1, PTPN11, SDC1, SLC7A11, TAB1, TNFAIP3, TNFRSF10B, TP53, TP53BP2, TP53INP1, TP63]
GO:0001388	Regulation of necroptotic cell death	REACTOME_Pathways_22.06.2017	6.9e-09	8.3e-07	6.9e-09	1.3e-07	[-1]	Group16	11.6592	26	[APAF1, BCL6, CD44, CHUK, COL1A2, CYLD, FADD, FAS, FASLG, FN1, IKBKB, ITGA5, KRAS, L1CAM, NDRG1, PIK3R1, PTPN11, SDC1, SLC7A11, TAB1, TNFAIP3, TNFRSF10B, TP53, TP53BP2, TP53INP1, TP63]
GO:0001489	TP53 Regulates Transcription of Death Receptors and Ligands	REACTOME_Pathways_22.06.2017	6.9e-09	8.3e-07	6.9e-09	1.3e-07	[-1]	Group16	11.6592	26	[APAF1, BCL6, CD44, CHUK, COL1A2, CYLD, FADD, FAS, FASLG, FN1, IKBKB, ITGA5, KRAS, L1CAM, NDRG1, PIK3R1, PTPN11, SDC1, SLC7A11, TAB1, TNFAIP3, TNFRSF10B, TP53, TP53BP2, TP53INP1, TP63]
GO:0001563	Dimerization of procaspase-8	REACTOME_Pathways_22.06.2017	6.9e-09	8.3e-07	6.9e-09	1.3e-07	[-1]	Group16	11.6592	26	[APAF1, BCL6, CD44, CHUK, COL1A2, CYLD, FADD, FAS, FASLG, FN1, IKBKB, ITGA5, KRAS, L1CAM, NDRG1, PIK3R1, PTPN11, SDC1, SLC7A11, TAB1, TNFAIP3, TNFRSF10B, TP53, TP53BP2, TP53INP1, TP63]
GO:0001645	Death Receptor Signalling	REACTOME_Pathways_22.06.2017	6.9e-09	8.3e-07	6.9e-09	1.3e-07	[-1]	Group16	11.6592	26	[APAF1, BCL6, CD44, CHUK, COL1A2, CYLD, FADD, FAS, FASLG, FN1, IKBKB, ITGA5, KRAS, L1CAM, NDRG1, PIK3R1, PTPN11, SDC1, SLC7A11, TAB1, TNFAIP3, TNFRSF10B, TP53, TP53BP2, TP53INP1, TP63]
GO:0001677	TRAIL signaling	REACTOME_Pathways_22.06.2017	6.9e-09	8.3e-07	6.9e-09	1.3e-07	[-1]	Group16	11.6592	26	[APAF1, BCL6, CD44, CHUK, COL1A2, CYLD, FADD, FAS, FASLG, FN1, IKBKB, ITGA5, KRAS, L1CAM, NDRG1, PIK3R1, PTPN11, SDC1, SLC7A11, TAB1, TNFAIP3, TNFRSF10B, TP53, TP53BP2, TP53INP1, TP63]
GO:0000022	Activation of NOXA and translocation to mitochondria	REACTOME_Pathways_22.06.2017	0.00034	0.027	0.00011	0.00079	[-1]	Group17	19.3548	6	[CDKN1A, E2F1, HMGA1, HMGA2, RB1, TP53]
GO:0000377	Packaging Of Telomere Ends	REACTOME_Pathways_22.06.2017	0.00014	0.013	0.00011	0.00079	[-1]	Group17	9.375	15	[BARD1, BRCA1, CCNE1, CCNE2, CDKN1A, CDKN1B, DNMT1, HDAC1, HMGA1, HMGA2, MTA2, RB1, TP53, TP53BP1, UHRF1]
GO:0000699	Condensation of Prophase Chromosomes	REACTOME_Pathways_22.06.2017	0.00014	0.013	0.00011	0.00079	[-1]	Group17	9.375	15	[BARD1, BRCA1, CCNE1, CCNE2, CDKN1A, CDKN1B, DNMT1, HDAC1, HMGA1, HMGA2, MTA2, RB1, TP53, TP53BP1, UHRF1]
GO:0000734	Formation of Senescence-Associated Heterochromatin Foci (SAHF)	REACTOME_Pathways_22.06.2017	0.00034	0.027	0.00011	0.00079	[-1]	Group17	19.3548	6	[CDKN1A, E2F1, HMGA1, HMGA2, RB1, TP53]
GO:0000736	DNA Damage/Telomere Stress Induced Senescence	REACTOME_Pathways_22.06.2017	0.00014	0.013	0.00011	0.00079	[-1]	Group17	9.375	15	[BARD1, BRCA1, CCNE1, CCNE2, CDKN1A, CDKN1B, DNMT1, HDAC1, HMGA1, HMGA2, MTA2, RB1, TP53, TP53BP1, UHRF1]
GO:0001036	ERCC6 (CSB) and EHMT2 (G9a) positively regulate rRNA expression	REACTOME_Pathways_22.06.2017	0.00014	0.013	0.00011	0.00079	[-1]	Group17	9.375	15	[BARD1, BRCA1, CCNE1, CCNE2, CDKN1A, CDKN1B, DNMT1, HDAC1, HMGA1, HMGA2, MTA2, RB1, TP53, TP53BP1, UHRF1]
GO:0001196	DNA methylation	REACTOME_Pathways_22.06.2017	0.00014	0.013	0.00011	0.00079	[-1]	Group17	9.375	15	[BARD1, BRCA1, CCNE1, CCNE2, CDKN1A, CDKN1B, DNMT1, HDAC1, HMGA1, HMGA2, MTA2, RB1, TP53, TP53BP1, UHRF1]
GO:0001426	Nonhomologous End-Joining (NHEJ)	REACTOME_Pathways_22.06.2017	0.00014	0.013	0.00011	0.00079	[-1]	Group17	9.375	15	[BARD1, BRCA1, CCNE1, CCNE2, CDKN1A, CDKN1B, DNMT1, HDAC1, HMGA1, HMGA2, MTA2, RB1, TP53, TP53BP1, UHRF1]
GO:0001519	PI5P Regulates TP53 Acetylation	REACTOME_Pathways_22.06.2017	0.00034	0.027	0.00011	0.00079	[-1]	Group17	19.3548	6	[CDKN1A, E2F1, HMGA1, HMGA2, RB1, TP53]
GO:0001568	Transcriptional activation of p53 responsive genes	REACTOME_Pathways_22.06.2017	0.00034	0.027	0.00011	0.00079	[-1]	Group17	19.3548	6	[CDKN1A, E2F1, HMGA1, HMGA2, RB1, TP53]
GO:0001578	Transcriptional activation of cell cycle inhibitor p21	REACTOME_Pathways_22.06.2017	0.00034	0.027	0.00011	0.00079	[-1]	Group17	19.3548	6	[CDKN1A, E2F1, HMGA1, HMGA2, RB1, TP53]
GO:0001629	RNA Polymerase I Promoter Opening	REACTOME_Pathways_22.06.2017	0.00014	0.013	0.00011	0.00079	[-1]	Group17	9.375	15	[BARD1, BRCA1, CCNE1, CCNE2, CDKN1A, CDKN1B, DNMT1, HDAC1, HMGA1, HMGA2, MTA2, RB1, TP53, TP53BP1, UHRF1]
GO:0000090	Constitutive Signaling by Ligand-Responsive EGFR Cancer Variants	REACTOME_Pathways_22.06.2017	0.00018	0.015	0.00012	0.00074	[-1]	Group18	17.9487	7	[EGFR, KIT, KRAS, PIK3R1, TFAP2C, VEGFA, YY1]
GO:0000103	PLCG1 events in ERBB2 signaling	REACTOME_Pathways_22.06.2017	0.00018	0.015	0.00012	0.00074	[-1]	Group18	17.9487	7	[EGFR, KIT, KRAS, PIK3R1, TFAP2C, VEGFA, YY1]
GO:0000278	Signaling by EGFR in Cancer	REACTOME_Pathways_22.06.2017	0.00018	0.015	0.00012	0.00074	[-1]	Group18	17.9487	7	[EGFR, KIT, KRAS, PIK3R1, TFAP2C, VEGFA, YY1]
GO:0000689	EGFR Transactivation by Gastrin	REACTOME_Pathways_22.06.2017	0.00018	0.015	0.00012	0.00074	[-1]	Group18	17.9487	7	[EGFR, KIT, KRAS, PIK3R1, TFAP2C, VEGFA, YY1]
GO:0001316	Constitutive Signaling by EGFRvIII	REACTOME_Pathways_22.06.2017	0.00018	0.015	0.00012	0.00074	[-1]	Group18	17.9487	7	[EGFR, KIT, KRAS, PIK3R1, TFAP2C, VEGFA, YY1]
GO:0001317	Signaling by EGFRvIII in Cancer	REACTOME_Pathways_22.06.2017	0.00018	0.015	0.00012	0.00074	[-1]	Group18	17.9487	7	[EGFR, KIT, KRAS, PIK3R1, TFAP2C, VEGFA, YY1]
GO:0001318	Signaling by Ligand-Responsive EGFR Variants in Cancer	REACTOME_Pathways_22.06.2017	0.00018	0.015	0.00012	0.00074	[-1]	Group18	17.9487	7	[EGFR, KIT, KRAS, PIK3R1, TFAP2C, VEGFA, YY1]
GO:0001319	Signaling by Overexpressed Wild-Type EGFR in Cancer	REACTOME_Pathways_22.06.2017	0.00018	0.015	0.00012	0.00074	[-1]	Group18	17.9487	7	[EGFR, KIT, KRAS, PIK3R1, TFAP2C, VEGFA, YY1]
GO:0001320	Inhibition of Signaling by Overexpressed EGFR	REACTOME_Pathways_22.06.2017	0.00018	0.015	0.00012	0.00074	[-1]	Group18	17.9487	7	[EGFR, KIT, KRAS, PIK3R1, TFAP2C, VEGFA, YY1]
GO:0001760	PTK6 promotes HIF1A stabilization	REACTOME_Pathways_22.06.2017	0.00018	0.015	0.00012	0.00074	[-1]	Group18	17.9487	7	[EGFR, KIT, KRAS, PIK3R1, TFAP2C, VEGFA, YY1]
GO:0001764	Transcriptional regulation by the AP-2 (TFAP2) family of transcription factors	REACTOME_Pathways_22.06.2017	0.00015	0.013	0.00012	0.00074	[-1]	Group18	18.4211	7	[CDKN1A, EGFR, KIT, MYC, TFAP2C, VEGFA, YY1]
GO:0001773	Activation of the TFAP2 (AP-2) family of transcription factors	REACTOME_Pathways_22.06.2017	0.00015	0.013	0.00012	0.00074	[-1]	Group18	18.4211	7	[CDKN1A, EGFR, KIT, MYC, TFAP2C, VEGFA, YY1]
GO:0001774	TFAP2 (AP-2) family regulates transcription of growth factors and their receptors	REACTOME_Pathways_22.06.2017	0.00018	0.015	0.00012	0.00074	[-1]	Group18	17.9487	7	[EGFR, KIT, KRAS, PIK3R1, TFAP2C, VEGFA, YY1]
GO:0000441	EGFR downregulation	REACTOME_Pathways_22.06.2017	1.4e-07	1.7e-05	2.2e-07	3.4e-06	[-1]	Group19	16.3043	15	[CDH1, COL1A2, CRKL, DOCK7, EGFR, FN1, KRAS, LAMC2, MET, PIK3R1, PTPN11, RAC1, SPRY2, SRC, STAT3]
GO:0000773	Laminin interactions	REACTOME_Pathways_22.06.2017	5.4e-05	0.005	2.2e-07	3.4e-06	[-1]	Group19	16.0714	9	[COL1A2, COL4A1, CRKL, DOCK7, FN1, LAMC2, MET, RAC1, SRC]
GO:0001505	Signaling by MET	REACTOME_Pathways_22.06.2017	1.4e-07	1.7e-05	2.2e-07	3.4e-06	[-1]	Group19	16.3043	15	[CDH1, COL1A2, CRKL, DOCK7, EGFR, FN1, KRAS, LAMC2, MET, PIK3R1, PTPN11, RAC1, SPRY2, SRC, STAT3]
GO:0001507	Negative regulation of MET activity	REACTOME_Pathways_22.06.2017	1.4e-07	1.7e-05	2.2e-07	3.4e-06	[-1]	Group19	16.3043	15	[CDH1, COL1A2, CRKL, DOCK7, EGFR, FN1, KRAS, LAMC2, MET, PIK3R1, PTPN11, RAC1, SPRY2, SRC, STAT3]
GO:0001742	MET activates PI3K/AKT signaling	REACTOME_Pathways_22.06.2017	6.6e-07	7.2e-05	2.2e-07	3.4e-06	[-1]	Group19	38.8889	7	[CRKL, DOCK7, MET, PIK3R1, PTPN11, RAC1, STAT3]
GO:0001765	MET activates PTPN11	REACTOME_Pathways_22.06.2017	6.6e-07	7.2e-05	2.2e-07	3.4e-06	[-1]	Group19	38.8889	7	[CRKL, DOCK7, MET, PIK3R1, PTPN11, RAC1, STAT3]
GO:0001780	MET activates PTK2 signaling	REACTOME_Pathways_22.06.2017	5.4e-05	0.005	2.2e-07	3.4e-06	[-1]	Group19	16.0714	9	[COL1A2, COL4A1, CRKL, DOCK7, FN1, LAMC2, MET, RAC1, SRC]
GO:0001782	InlB-mediated entry of Listeria monocytogenes into host cell	REACTOME_Pathways_22.06.2017	1.4e-07	1.7e-05	2.2e-07	3.4e-06	[-1]	Group19	16.3043	15	[CDH1, COL1A2, CRKL, DOCK7, EGFR, FN1, KRAS, LAMC2, MET, PIK3R1, PTPN11, RAC1, SPRY2, SRC, STAT3]
GO:0001784	MET activates RAP1 and RAC1	REACTOME_Pathways_22.06.2017	6.6e-07	7.2e-05	2.2e-07	3.4e-06	[-1]	Group19	38.8889	7	[CRKL, DOCK7, MET, PIK3R1, PTPN11, RAC1, STAT3]
GO:0001785	MET receptor recycling	REACTOME_Pathways_22.06.2017	6.6e-07	7.2e-05	2.2e-07	3.4e-06	[-1]	Group19	38.8889	7	[CRKL, DOCK7, MET, PIK3R1, PTPN11, RAC1, STAT3]
GO:0001786	MET activates STAT3	REACTOME_Pathways_22.06.2017	6.6e-07	7.2e-05	2.2e-07	3.4e-06	[-1]	Group19	38.8889	7	[CRKL, DOCK7, MET, PIK3R1, PTPN11, RAC1, STAT3]
GO:0001787	MET promotes cell motility	REACTOME_Pathways_22.06.2017	5.4e-05	0.005	2.2e-07	3.4e-06	[-1]	Group19	16.0714	9	[COL1A2, COL4A1, CRKL, DOCK7, FN1, LAMC2, MET, RAC1, SRC]
GO:0001789	Listeria monocytogenes entry into host cells	REACTOME_Pathways_22.06.2017	1.4e-07	1.7e-05	2.2e-07	3.4e-06	[-1]	Group19	16.3043	15	[CDH1, COL1A2, CRKL, DOCK7, EGFR, FN1, KRAS, LAMC2, MET, PIK3R1, PTPN11, RAC1, SPRY2, SRC, STAT3]
GO:0000354	Influenza Virus Induced Apoptosis	REACTOME_Pathways_22.06.2017	7.5e-05	0.0069	7.5e-05	0.0006	[-1]	Group20	25	6	[CDKN1A, SMAD2, SMAD4, TGFBR1, TGFBR2, TP53]
GO:0000685	TGF-beta receptor signaling in EMT (epithelial to mesenchymal transition)	REACTOME_Pathways_22.06.2017	7.5e-05	0.0069	7.5e-05	0.0006	[-1]	Group20	25	6	[CDKN1A, SMAD2, SMAD4, TGFBR1, TGFBR2, TP53]
GO:0000809	Loss of Function of SMAD2/3 in Cancer	REACTOME_Pathways_22.06.2017	7.5e-05	0.0069	7.5e-05	0.0006	[-1]	Group20	25	6	[CDKN1A, SMAD2, SMAD4, TGFBR1, TGFBR2, TP53]
GO:0000810	Signaling by TGF-beta Receptor Complex in Cancer	REACTOME_Pathways_22.06.2017	7.5e-05	0.0069	7.5e-05	0.0006	[-1]	Group20	25	6	[CDKN1A, SMAD2, SMAD4, TGFBR1, TGFBR2, TP53]
GO:0000811	SMAD2/3 Phosphorylation Motif Mutants in Cancer	REACTOME_Pathways_22.06.2017	7.5e-05	0.0069	7.5e-05	0.0006	[-1]	Group20	25	6	[CDKN1A, SMAD2, SMAD4, TGFBR1, TGFBR2, TP53]
GO:0000813	SMAD2/3 MH2 Domain Mutants in Cancer	REACTOME_Pathways_22.06.2017	7.5e-05	0.0069	7.5e-05	0.0006	[-1]	Group20	25	6	[CDKN1A, SMAD2, SMAD4, TGFBR1, TGFBR2, TP53]
GO:0000853	Loss of Function of TGFBR2 in Cancer	REACTOME_Pathways_22.06.2017	7.5e-05	0.0069	7.5e-05	0.0006	[-1]	Group20	25	6	[CDKN1A, SMAD2, SMAD4, TGFBR1, TGFBR2, TP53]
GO:0000854	TGFBR2 MSI Frameshift Mutants in Cancer	REACTOME_Pathways_22.06.2017	7.5e-05	0.0069	7.5e-05	0.0006	[-1]	Group20	25	6	[CDKN1A, SMAD2, SMAD4, TGFBR1, TGFBR2, TP53]
GO:0000855	TGFBR2 Kinase Domain Mutants in Cancer	REACTOME_Pathways_22.06.2017	7.5e-05	0.0069	7.5e-05	0.0006	[-1]	Group20	25	6	[CDKN1A, SMAD2, SMAD4, TGFBR1, TGFBR2, TP53]
GO:0000861	TGFBR1 KD Mutants in Cancer	REACTOME_Pathways_22.06.2017	7.5e-05	0.0069	7.5e-05	0.0006	[-1]	Group20	25	6	[CDKN1A, SMAD2, SMAD4, TGFBR1, TGFBR2, TP53]
GO:0000862	Loss of Function of TGFBR1 in Cancer	REACTOME_Pathways_22.06.2017	7.5e-05	0.0069	7.5e-05	0.0006	[-1]	Group20	25	6	[CDKN1A, SMAD2, SMAD4, TGFBR1, TGFBR2, TP53]
GO:0000863	TGFBR1 LBD Mutants in Cancer	REACTOME_Pathways_22.06.2017	7.5e-05	0.0069	7.5e-05	0.0006	[-1]	Group20	25	6	[CDKN1A, SMAD2, SMAD4, TGFBR1, TGFBR2, TP53]
GO:0001801	RUNX3 regulates CDKN1A transcription	REACTOME_Pathways_22.06.2017	7.5e-05	0.0069	7.5e-05	0.0006	[-1]	Group20	25	6	[CDKN1A, SMAD2, SMAD4, TGFBR1, TGFBR2, TP53]
GO:0000108	Developmental Biology	REACTOME_Pathways_22.06.2017	7.9e-11	1e-08	1.5e-07	2.4e-06	[-1]	Group21	6.87382	73	[AKT2, AKT3, CARM1, CD24, CDK4, CEBPB, CHL1, COL4A1, CREB1, DUSP10, EGFR, EPHA2, EPHA5, EZH2, FGF2, FGF7, FGF9, FN1, FOXO1, FOXO3, GAB2, GSK3B, HES1, HOXB4, ITGA5, KIT, KLB, KLF4, KRAS, KSR1, L1CAM, MAP2K1, MAPK1, MEF2C, MET, NANOG, NCOA3, NF1, NFKB1, NOTCH1, NRP2, NUMB, PAX6, PDGFRA, PDGFRB, PFN1, PHB, PIK3R1, POU5F1, PPARA, PPARG, PPARGC1A, PPP2R5E, PTPN11, RAC1, RARG, RASA1, RASGRP1, RET, RHOB…
GO:0000309	Signalling by NGF	REACTOME_Pathways_22.06.2017	1.1e-05	0.0011	1.5e-07	2.4e-06	[-1]	Group21	5.16997	73	[ADCY6, AGO1, AKT2, AKT3, APP, ARHGEF19, ATF1, BCL2L11, CASP3, CCL20, CCL5, CCR1, CDKN1A, CDKN1B, CHUK, CREB1, CRKL, CXCL12, CXCL8, CXCR4, DUSP10, EGFR, FGF2, FGF7, FGF9, FN1, FOXO1, FOXO3, GAB2, GRM7, GSK3B, HDAC1, IKBKB, IRAK1, KIT, KLB, KRAS, KSR1, LPAR1, MAP2K1, MAPK1, MAPK8, MEF2C, MET, MYD88, NF1, NFKB1, PDGFRA, PDGFRB, PHB, PHLPP1, PIK3CG, PIK3R1, PPP2R5E, PRKCE, PSAP, PTEN, PTPN11, RAC1, …
GO:0000507	NRAGE signals death through JNK	REACTOME_Pathways_22.06.2017	1.1e-05	0.0011	1.5e-07	2.4e-06	[-1]	Group21	5.16997	73	[ADCY6, AGO1, AKT2, AKT3, APP, ARHGEF19, ATF1, BCL2L11, CASP3, CCL20, CCL5, CCR1, CDKN1A, CDKN1B, CHUK, CREB1, CRKL, CXCL12, CXCL8, CXCR4, DUSP10, EGFR, FGF2, FGF7, FGF9, FN1, FOXO1, FOXO3, GAB2, GRM7, GSK3B, HDAC1, IKBKB, IRAK1, KIT, KLB, KRAS, KSR1, LPAR1, MAP2K1, MAPK1, MAPK8, MEF2C, MET, MYD88, NF1, NFKB1, PDGFRA, PDGFRB, PHB, PHLPP1, PIK3CG, PIK3R1, PPP2R5E, PRKCE, PSAP, PTEN, PTPN11, RAC1, …
GO:0000512	p75 NTR receptor-mediated signalling	REACTOME_Pathways_22.06.2017	1.1e-05	0.0011	1.5e-07	2.4e-06	[-1]	Group21	5.16997	73	[ADCY6, AGO1, AKT2, AKT3, APP, ARHGEF19, ATF1, BCL2L11, CASP3, CCL20, CCL5, CCR1, CDKN1A, CDKN1B, CHUK, CREB1, CRKL, CXCL12, CXCL8, CXCR4, DUSP10, EGFR, FGF2, FGF7, FGF9, FN1, FOXO1, FOXO3, GAB2, GRM7, GSK3B, HDAC1, IKBKB, IRAK1, KIT, KLB, KRAS, KSR1, LPAR1, MAP2K1, MAPK1, MAPK8, MEF2C, MET, MYD88, NF1, NFKB1, PDGFRA, PDGFRB, PHB, PHLPP1, PIK3CG, PIK3R1, PPP2R5E, PRKCE, PSAP, PTEN, PTPN11, RAC1, …
GO:0000610	Cell death signalling via NRAGE, NRIF and NADE	REACTOME_Pathways_22.06.2017	1.1e-05	0.0011	1.5e-07	2.4e-06	[-1]	Group21	5.16997	73	[ADCY6, AGO1, AKT2, AKT3, APP, ARHGEF19, ATF1, BCL2L11, CASP3, CCL20, CCL5, CCR1, CDKN1A, CDKN1B, CHUK, CREB1, CRKL, CXCL12, CXCL8, CXCR4, DUSP10, EGFR, FGF2, FGF7, FGF9, FN1, FOXO1, FOXO3, GAB2, GRM7, GSK3B, HDAC1, IKBKB, IRAK1, KIT, KLB, KRAS, KSR1, LPAR1, MAP2K1, MAPK1, MAPK8, MEF2C, MET, MYD88, NF1, NFKB1, PDGFRA, PDGFRB, PHB, PHLPP1, PIK3CG, PIK3R1, PPP2R5E, PRKCE, PSAP, PTEN, PTPN11, RAC1, …
GO:0000866	Signaling by GPCR	REACTOME_Pathways_22.06.2017	1.1e-05	0.0011	1.5e-07	2.4e-06	[-1]	Group21	5.16997	73	[ADCY6, AGO1, AKT2, AKT3, APP, ARHGEF19, ATF1, BCL2L11, CASP3, CCL20, CCL5, CCR1, CDKN1A, CDKN1B, CHUK, CREB1, CRKL, CXCL12, CXCL8, CXCR4, DUSP10, EGFR, FGF2, FGF7, FGF9, FN1, FOXO1, FOXO3, GAB2, GRM7, GSK3B, HDAC1, IKBKB, IRAK1, KIT, KLB, KRAS, KSR1, LPAR1, MAP2K1, MAPK1, MAPK8, MEF2C, MET, MYD88, NF1, NFKB1, PDGFRA, PDGFRB, PHB, PHLPP1, PIK3CG, PIK3R1, PPP2R5E, PRKCE, PSAP, PTEN, PTPN11, RAC1, …
GO:0000873	L1CAM interactions	REACTOME_Pathways_22.06.2017	9.9e-08	1.1e-05	1.5e-07	2.4e-06	[-1]	Group21	7.56757	42	[CD24, CHL1, COL4A1, CREB1, DUSP10, EGFR, EPHA2, EPHA5, FGF2, FGF7, FGF9, FN1, GAB2, GSK3B, ITGA5, KIT, KLB, KRAS, KSR1, L1CAM, MAP2K1, MAPK1, MET, NF1, NRP2, NUMB, PDGFRA, PDGFRB, PFN1, PHB, PIK3R1, PPP2R5E, PTPN11, RAC1, RASA1, RASGRP1, RET, RHOB, ROCK1, SEMA6A, SEMA7A, TIAM1]
GO:0000921	GPCR downstream signaling	REACTOME_Pathways_22.06.2017	1.1e-05	0.0011	1.5e-07	2.4e-06	[-1]	Group21	5.16997	73	[ADCY6, AGO1, AKT2, AKT3, APP, ARHGEF19, ATF1, BCL2L11, CASP3, CCL20, CCL5, CCR1, CDKN1A, CDKN1B, CHUK, CREB1, CRKL, CXCL12, CXCL8, CXCR4, DUSP10, EGFR, FGF2, FGF7, FGF9, FN1, FOXO1, FOXO3, GAB2, GRM7, GSK3B, HDAC1, IKBKB, IRAK1, KIT, KLB, KRAS, KSR1, LPAR1, MAP2K1, MAPK1, MAPK8, MEF2C, MET, MYD88, NF1, NFKB1, PDGFRA, PDGFRB, PHB, PHLPP1, PIK3CG, PIK3R1, PPP2R5E, PRKCE, PSAP, PTEN, PTPN11, RAC1, …
GO:0000988	G alpha (12/13) signalling events	REACTOME_Pathways_22.06.2017	1.1e-05	0.0011	1.5e-07	2.4e-06	[-1]	Group21	5.16997	73	[ADCY6, AGO1, AKT2, AKT3, APP, ARHGEF19, ATF1, BCL2L11, CASP3, CCL20, CCL5, CCR1, CDKN1A, CDKN1B, CHUK, CREB1, CRKL, CXCL12, CXCL8, CXCR4, DUSP10, EGFR, FGF2, FGF7, FGF9, FN1, FOXO1, FOXO3, GAB2, GRM7, GSK3B, HDAC1, IKBKB, IRAK1, KIT, KLB, KRAS, KSR1, LPAR1, MAP2K1, MAPK1, MAPK8, MEF2C, MET, MYD88, NF1, NFKB1, PDGFRA, PDGFRB, PHB, PHLPP1, PIK3CG, PIK3R1, PPP2R5E, PRKCE, PSAP, PTEN, PTPN11, RAC1, …
GO:0001022	Axon guidance	REACTOME_Pathways_22.06.2017	9.9e-08	1.1e-05	1.5e-07	2.4e-06	[-1]	Group21	7.56757	42	[CD24, CHL1, COL4A1, CREB1, DUSP10, EGFR, EPHA2, EPHA5, FGF2, FGF7, FGF9, FN1, GAB2, GSK3B, ITGA5, KIT, KLB, KRAS, KSR1, L1CAM, MAP2K1, MAPK1, MET, NF1, NRP2, NUMB, PDGFRA, PDGFRB, PFN1, PHB, PIK3R1, PPP2R5E, PTPN11, RAC1, RASA1, RASGRP1, RET, RHOB, ROCK1, SEMA6A, SEMA7A, TIAM1]
GO:0001071	Recycling pathway of L1	REACTOME_Pathways_22.06.2017	9.9e-08	1.1e-05	1.5e-07	2.4e-06	[-1]	Group21	7.56757	42	[CD24, CHL1, COL4A1, CREB1, DUSP10, EGFR, EPHA2, EPHA5, FGF2, FGF7, FGF9, FN1, GAB2, GSK3B, ITGA5, KIT, KLB, KRAS, KSR1, L1CAM, MAP2K1, MAPK1, MET, NF1, NRP2, NUMB, PDGFRA, PDGFRB, PFN1, PHB, PIK3R1, PPP2R5E, PTPN11, RAC1, RASA1, RASGRP1, RET, RHOB, ROCK1, SEMA6A, SEMA7A, TIAM1]
GO:0001501	Keratinization	REACTOME_Pathways_22.06.2017	7.9e-11	1e-08	1.5e-07	2.4e-06	[-1]	Group21	6.87382	73	[AKT2, AKT3, CARM1, CD24, CDK4, CEBPB, CHL1, COL4A1, CREB1, DUSP10, EGFR, EPHA2, EPHA5, EZH2, FGF2, FGF7, FGF9, FN1, FOXO1, FOXO3, GAB2, GSK3B, HES1, HOXB4, ITGA5, KIT, KLB, KLF4, KRAS, KSR1, L1CAM, MAP2K1, MAPK1, MEF2C, MET, NANOG, NCOA3, NF1, NFKB1, NOTCH1, NRP2, NUMB, PAX6, PDGFRA, PDGFRB, PFN1, PHB, PIK3R1, POU5F1, PPARA, PPARG, PPARGC1A, PPP2R5E, PTPN11, RAC1, RARG, RASA1, RASGRP1, RET, RHOB…
GO:0001512	Formation of the cornified envelope	REACTOME_Pathways_22.06.2017	7.9e-11	1e-08	1.5e-07	2.4e-06	[-1]	Group21	6.87382	73	[AKT2, AKT3, CARM1, CD24, CDK4, CEBPB, CHL1, COL4A1, CREB1, DUSP10, EGFR, EPHA2, EPHA5, EZH2, FGF2, FGF7, FGF9, FN1, FOXO1, FOXO3, GAB2, GSK3B, HES1, HOXB4, ITGA5, KIT, KLB, KLF4, KRAS, KSR1, L1CAM, MAP2K1, MAPK1, MEF2C, MET, NANOG, NCOA3, NF1, NFKB1, NOTCH1, NRP2, NUMB, PAX6, PDGFRA, PDGFRB, PFN1, PHB, PIK3R1, POU5F1, PPARA, PPARG, PPARGC1A, PPP2R5E, PTPN11, RAC1, RARG, RASA1, RASGRP1, RET, RHOB…
GO:0000085	Signaling by ERBB2	REACTOME_Pathways_22.06.2017	5.7e-08	6.6e-06	5.7e-08	9.7e-07	[-1]	Group22	15.3153	17	[AKT2, AKT3, CCND1, CCNE1, CDK4, CDKN1B, CXCL12, EGFR, KRAS, NF1, PIK3R1, PRKCE, RAC1, RASA1, SRC, STAT3, YAP1]
GO:0000091	Signaling by ERBB4	REACTOME_Pathways_22.06.2017	5.7e-08	6.6e-06	5.7e-08	9.7e-07	[-1]	Group22	15.3153	17	[AKT2, AKT3, CCND1, CCNE1, CDK4, CDKN1B, CXCL12, EGFR, KRAS, NF1, PIK3R1, PRKCE, RAC1, RASA1, SRC, STAT3, YAP1]
GO:0000100	SHC1 events in ERBB2 signaling	REACTOME_Pathways_22.06.2017	5.7e-08	6.6e-06	5.7e-08	9.7e-07	[-1]	Group22	15.3153	17	[AKT2, AKT3, CCND1, CCNE1, CDK4, CDKN1B, CXCL12, EGFR, KRAS, NF1, PIK3R1, PRKCE, RAC1, RASA1, SRC, STAT3, YAP1]
GO:0000101	PI3K events in ERBB4 signaling	REACTOME_Pathways_22.06.2017	5.7e-08	6.6e-06	5.7e-08	9.7e-07	[-1]	Group22	15.3153	17	[AKT2, AKT3, CCND1, CCNE1, CDK4, CDKN1B, CXCL12, EGFR, KRAS, NF1, PIK3R1, PRKCE, RAC1, RASA1, SRC, STAT3, YAP1]
GO:0000102	SHC1 events in ERBB4 signaling	REACTOME_Pathways_22.06.2017	5.7e-08	6.6e-06	5.7e-08	9.7e-07	[-1]	Group22	15.3153	17	[AKT2, AKT3, CCND1, CCNE1, CDK4, CDKN1B, CXCL12, EGFR, KRAS, NF1, PIK3R1, PRKCE, RAC1, RASA1, SRC, STAT3, YAP1]
GO:0000104	Nuclear signaling by ERBB4	REACTOME_Pathways_22.06.2017	5.7e-08	6.6e-06	5.7e-08	9.7e-07	[-1]	Group22	15.3153	17	[AKT2, AKT3, CCND1, CCNE1, CDK4, CDKN1B, CXCL12, EGFR, KRAS, NF1, PIK3R1, PRKCE, RAC1, RASA1, SRC, STAT3, YAP1]
GO:0000134	GRB7 events in ERBB2 signaling	REACTOME_Pathways_22.06.2017	5.7e-08	6.6e-06	5.7e-08	9.7e-07	[-1]	Group22	15.3153	17	[AKT2, AKT3, CCND1, CCNE1, CDK4, CDKN1B, CXCL12, EGFR, KRAS, NF1, PIK3R1, PRKCE, RAC1, RASA1, SRC, STAT3, YAP1]
GO:0000136	Downregulation of ERBB2:ERBB3 signaling	REACTOME_Pathways_22.06.2017	5.7e-08	6.6e-06	5.7e-08	9.7e-07	[-1]	Group22	15.3153	17	[AKT2, AKT3, CCND1, CCNE1, CDK4, CDKN1B, CXCL12, EGFR, KRAS, NF1, PIK3R1, PRKCE, RAC1, RASA1, SRC, STAT3, YAP1]
GO:0000532	GRB2 events in ERBB2 signaling	REACTOME_Pathways_22.06.2017	5.7e-08	6.6e-06	5.7e-08	9.7e-07	[-1]	Group22	15.3153	17	[AKT2, AKT3, CCND1, CCNE1, CDK4, CDKN1B, CXCL12, EGFR, KRAS, NF1, PIK3R1, PRKCE, RAC1, RASA1, SRC, STAT3, YAP1]
GO:0000533	PI3K events in ERBB2 signaling	REACTOME_Pathways_22.06.2017	5.7e-08	6.6e-06	5.7e-08	9.7e-07	[-1]	Group22	15.3153	17	[AKT2, AKT3, CCND1, CCNE1, CDK4, CDKN1B, CXCL12, EGFR, KRAS, NF1, PIK3R1, PRKCE, RAC1, RASA1, SRC, STAT3, YAP1]
GO:0001461	ERBB2 Regulates Cell Motility	REACTOME_Pathways_22.06.2017	5.7e-08	6.6e-06	5.7e-08	9.7e-07	[-1]	Group22	15.3153	17	[AKT2, AKT3, CCND1, CCNE1, CDK4, CDKN1B, CXCL12, EGFR, KRAS, NF1, PIK3R1, PRKCE, RAC1, RASA1, SRC, STAT3, YAP1]
GO:0001726	ERBB2 Activates PTK6 Signaling	REACTOME_Pathways_22.06.2017	5.7e-08	6.6e-06	5.7e-08	9.7e-07	[-1]	Group22	15.3153	17	[AKT2, AKT3, CCND1, CCNE1, CDK4, CDKN1B, CXCL12, EGFR, KRAS, NF1, PIK3R1, PRKCE, RAC1, RASA1, SRC, STAT3, YAP1]
GO:0001727	Signaling by PTK6	REACTOME_Pathways_22.06.2017	5.7e-08	6.6e-06	5.7e-08	9.7e-07	[-1]	Group22	15.3153	17	[AKT2, AKT3, CCND1, CCNE1, CDK4, CDKN1B, CXCL12, EGFR, KRAS, NF1, PIK3R1, PRKCE, RAC1, RASA1, SRC, STAT3, YAP1]
GO:0001763	Downregulation of ERBB2 signaling	REACTOME_Pathways_22.06.2017	5.7e-08	6.6e-06	5.7e-08	9.7e-07	[-1]	Group22	15.3153	17	[AKT2, AKT3, CCND1, CCNE1, CDK4, CDKN1B, CXCL12, EGFR, KRAS, NF1, PIK3R1, PRKCE, RAC1, RASA1, SRC, STAT3, YAP1]
GO:0000002	Intrinsic Pathway for Apoptosis	REACTOME_Pathways_22.06.2017	3.6e-09	4.4e-07	2.6e-13	7.1e-12	[-1]	Group23	25.4902	13	[AKT2, AKT3, APAF1, BCL2, BCL2L1, BCL2L11, BMF, CASP3, E2F1, MAPK8, TP53, TP53BP2, TP63]
GO:0000020	Activation of BIM and translocation to mitochondria	REACTOME_Pathways_22.06.2017	5.4e-08	6.3e-06	2.6e-13	7.1e-12	[-1]	Group23	29.4118	10	[APP, BCL2, BCL2L1, BCL2L11, BMF, CDC25A, FASLG, FOXO3, MAPK8, SMAD4]
GO:0000024	BH3-only proteins associate with and inactivate anti-apoptotic BCL-2 members	REACTOME_Pathways_22.06.2017	5.4e-08	6.3e-06	2.6e-13	7.1e-12	[-1]	Group23	29.4118	10	[APP, BCL2, BCL2L1, BCL2L11, BMF, CDC25A, FASLG, FOXO3, MAPK8, SMAD4]
GO:0000026	Formation of apoptosome	REACTOME_Pathways_22.06.2017	3.6e-09	4.4e-07	2.6e-13	7.1e-12	[-1]	Group23	25.4902	13	[AKT2, AKT3, APAF1, BCL2, BCL2L1, BCL2L11, BMF, CASP3, E2F1, MAPK8, TP53, TP53BP2, TP63]
GO:0000027	Activation of caspases through apoptosome-mediated cleavage	REACTOME_Pathways_22.06.2017	3.6e-09	4.4e-07	2.6e-13	7.1e-12	[-1]	Group23	25.4902	13	[AKT2, AKT3, APAF1, BCL2, BCL2L1, BCL2L11, BMF, CASP3, E2F1, MAPK8, TP53, TP53BP2, TP63]
GO:0000028	Cytochrome c-mediated apoptotic response	REACTOME_Pathways_22.06.2017	3.6e-09	4.4e-07	2.6e-13	7.1e-12	[-1]	Group23	25.4902	13	[AKT2, AKT3, APAF1, BCL2, BCL2L1, BCL2L11, BMF, CASP3, E2F1, MAPK8, TP53, TP53BP2, TP63]
GO:0000033	Apoptotic factor-mediated response	REACTOME_Pathways_22.06.2017	3.6e-09	4.4e-07	2.6e-13	7.1e-12	[-1]	Group23	25.4902	13	[AKT2, AKT3, APAF1, BCL2, BCL2L1, BCL2L11, BMF, CASP3, E2F1, MAPK8, TP53, TP53BP2, TP63]
GO:0000066	Activation of BH3-only proteins	REACTOME_Pathways_22.06.2017	1.5e-09	1.8e-07	2.6e-13	7.1e-12	[-1]	Group23	24.5614	14	[AKT2, AKT3, BCL2, BCL2L11, BCL6, BMF, E2F1, MAPK8, NDRG1, POU4F2, TP53, TP53BP2, TP53INP1, TP63]
GO:0000147	Activation of PUMA and translocation to mitochondria	REACTOME_Pathways_22.06.2017	1.5e-09	1.8e-07	2.6e-13	7.1e-12	[-1]	Group23	24.5614	14	[AKT2, AKT3, BCL2, BCL2L11, BCL6, BMF, E2F1, MAPK8, NDRG1, POU4F2, TP53, TP53BP2, TP53INP1, TP63]
GO:0001486	TP53 Regulates Transcription of Genes Involved in Cytochrome C Release	REACTOME_Pathways_22.06.2017	1.5e-09	1.8e-07	2.6e-13	7.1e-12	[-1]	Group23	24.5614	14	[AKT2, AKT3, BCL2, BCL2L11, BCL6, BMF, E2F1, MAPK8, NDRG1, POU4F2, TP53, TP53BP2, TP53INP1, TP63]
GO:0001487	TP53 regulates transcription of several additional cell death genes whose specific roles in p53-dependent apoptosis remain uncertain	REACTOME_Pathways_22.06.2017	1.5e-09	1.8e-07	2.6e-13	7.1e-12	[-1]	Group23	24.5614	14	[AKT2, AKT3, BCL2, BCL2L11, BCL6, BMF, E2F1, MAPK8, NDRG1, POU4F2, TP53, TP53BP2, TP53INP1, TP63]
GO:0001488	TP53 Regulates Transcription of Caspase Activators and Caspases	REACTOME_Pathways_22.06.2017	3.6e-09	4.4e-07	2.6e-13	7.1e-12	[-1]	Group23	25.4902	13	[AKT2, AKT3, APAF1, BCL2, BCL2L1, BCL2L11, BMF, CASP3, E2F1, MAPK8, TP53, TP53BP2, TP63]
GO:0001499	Regulation of TP53 Activity through Association with Co-factors	REACTOME_Pathways_22.06.2017	1.5e-09	1.8e-07	2.6e-13	7.1e-12	[-1]	Group23	24.5614	14	[AKT2, AKT3, BCL2, BCL2L11, BCL6, BMF, E2F1, MAPK8, NDRG1, POU4F2, TP53, TP53BP2, TP53INP1, TP63]
GO:0001761	Deregulated CDK5 triggers multiple neurodegenerative pathways in Alzheimer's disease models	REACTOME_Pathways_22.06.2017	5.4e-08	6.3e-06	2.6e-13	7.1e-12	[-1]	Group23	29.4118	10	[APP, BCL2, BCL2L1, BCL2L11, BMF, CDC25A, FASLG, FOXO3, MAPK8, SMAD4]
GO:0001762	Neurodegenerative Diseases	REACTOME_Pathways_22.06.2017	5.4e-08	6.3e-06	2.6e-13	7.1e-12	[-1]	Group23	29.4118	10	[APP, BCL2, BCL2L1, BCL2L11, BMF, CDC25A, FASLG, FOXO3, MAPK8, SMAD4]
GO:0001815	RUNX3 regulates BCL2L11 (BIM) transcription	REACTOME_Pathways_22.06.2017	5.4e-08	6.3e-06	2.6e-13	7.1e-12	[-1]	Group23	29.4118	10	[APP, BCL2, BCL2L1, BCL2L11, BMF, CDC25A, FASLG, FOXO3, MAPK8, SMAD4]
GO:0000219	Signaling by NOTCH	REACTOME_Pathways_22.06.2017	2.2e-07	2.5e-05	9.3e-13	2.3e-11	[-1]	Group24	14.8148	16	[AGO1, CCND1, CREB1, DLL1, E2F1, E2F3, HDAC1, HES1, JAG1, KAT2B, MYC, NOTCH1, NOTCH2, NOTCH4, NUMB, TP53]
GO:0000490	Pre-NOTCH Processing in the Endoplasmic Reticulum	REACTOME_Pathways_22.06.2017	4.4e-05	0.0041	9.3e-13	2.3e-11	[-1]	Group24	27.2727	6	[HES1, JAG1, KAT2B, NOTCH1, NOTCH2, NOTCH4]
GO:0000491	Pre-NOTCH Transcription and Translation	REACTOME_Pathways_22.06.2017	2.6e-12	3.4e-10	9.3e-13	2.3e-11	[-1]	Group24	22.4719	20	[AGO1, CCND1, CCND2, CDK4, CDK6, CDKN1A, CDKN1B, CDKN2A, CDKN2C, E2F1, E2F3, KAT2B, MAPK1, MDM4, NOTCH1, NOTCH2, NOTCH4, RB1, SP1, TP53]
GO:0000492	Pre-NOTCH Processing in Golgi	REACTOME_Pathways_22.06.2017	8.6e-06	0.00088	9.3e-13	2.3e-11	[-1]	Group24	20	9	[AGO1, CCND1, E2F1, E2F3, KAT2B, NOTCH1, NOTCH2, NOTCH4, TP53]
GO:0000493	Pre-NOTCH Expression and Processing	REACTOME_Pathways_22.06.2017	8.6e-06	0.00088	9.3e-13	2.3e-11	[-1]	Group24	20	9	[AGO1, CCND1, E2F1, E2F3, KAT2B, NOTCH1, NOTCH2, NOTCH4, TP53]
GO:0000547	Signaling by NOTCH1	REACTOME_Pathways_22.06.2017	2.2e-07	2.5e-05	9.3e-13	2.3e-11	[-1]	Group24	14.8148	16	[AGO1, CCND1, CREB1, DLL1, E2F1, E2F3, HDAC1, HES1, JAG1, KAT2B, MYC, NOTCH1, NOTCH2, NOTCH4, NUMB, TP53]
GO:0000548	Signaling by NOTCH2	REACTOME_Pathways_22.06.2017	2.2e-07	2.5e-05	9.3e-13	2.3e-11	[-1]	Group24	14.8148	16	[AGO1, CCND1, CREB1, DLL1, E2F1, E2F3, HDAC1, HES1, JAG1, KAT2B, MYC, NOTCH1, NOTCH2, NOTCH4, NUMB, TP53]
GO:0000652	Activated NOTCH1 Transmits Signal to the Nucleus	REACTOME_Pathways_22.06.2017	2.2e-07	2.5e-05	9.3e-13	2.3e-11	[-1]	Group24	14.8148	16	[AGO1, CCND1, CREB1, DLL1, E2F1, E2F3, HDAC1, HES1, JAG1, KAT2B, MYC, NOTCH1, NOTCH2, NOTCH4, NUMB, TP53]
GO:0000735	Oncogene Induced Senescence	REACTOME_Pathways_22.06.2017	2.6e-12	3.4e-10	9.3e-13	2.3e-11	[-1]	Group24	22.4719	20	[AGO1, CCND1, CCND2, CDK4, CDK6, CDKN1A, CDKN1B, CDKN2A, CDKN2C, E2F1, E2F3, KAT2B, MAPK1, MDM4, NOTCH1, NOTCH2, NOTCH4, RB1, SP1, TP53]
GO:0000741	Signaling by NOTCH1 PEST Domain Mutants in Cancer	REACTOME_Pathways_22.06.2017	2.2e-07	2.5e-05	9.3e-13	2.3e-11	[-1]	Group24	14.8148	16	[AGO1, CCND1, CREB1, DLL1, E2F1, E2F3, HDAC1, HES1, JAG1, KAT2B, MYC, NOTCH1, NOTCH2, NOTCH4, NUMB, TP53]
GO:0000742	Signaling by NOTCH1 in Cancer	REACTOME_Pathways_22.06.2017	2.2e-07	2.5e-05	9.3e-13	2.3e-11	[-1]	Group24	14.8148	16	[AGO1, CCND1, CREB1, DLL1, E2F1, E2F3, HDAC1, HES1, JAG1, KAT2B, MYC, NOTCH1, NOTCH2, NOTCH4, NUMB, TP53]
GO:0000743	FBXW7 Mutants and NOTCH1 in Cancer	REACTOME_Pathways_22.06.2017	4.4e-05	0.0041	9.3e-13	2.3e-11	[-1]	Group24	27.2727	6	[HES1, JAG1, KAT2B, NOTCH1, NOTCH2, NOTCH4]
GO:0000744	Constitutive Signaling by NOTCH1 PEST Domain Mutants	REACTOME_Pathways_22.06.2017	2.2e-07	2.5e-05	9.3e-13	2.3e-11	[-1]	Group24	14.8148	16	[AGO1, CCND1, CREB1, DLL1, E2F1, E2F3, HDAC1, HES1, JAG1, KAT2B, MYC, NOTCH1, NOTCH2, NOTCH4, NUMB, TP53]
GO:0000745	Loss of Function of FBXW7 in Cancer and NOTCH1 Signaling	REACTOME_Pathways_22.06.2017	4.4e-05	0.0041	9.3e-13	2.3e-11	[-1]	Group24	27.2727	6	[HES1, JAG1, KAT2B, NOTCH1, NOTCH2, NOTCH4]
GO:0000753	Signaling by NOTCH1 HD Domain Mutants in Cancer	REACTOME_Pathways_22.06.2017	2.2e-07	2.5e-05	9.3e-13	2.3e-11	[-1]	Group24	14.8148	16	[AGO1, CCND1, CREB1, DLL1, E2F1, E2F3, HDAC1, HES1, JAG1, KAT2B, MYC, NOTCH1, NOTCH2, NOTCH4, NUMB, TP53]
GO:0000754	Constitutive Signaling by NOTCH1 HD Domain Mutants	REACTOME_Pathways_22.06.2017	2.2e-07	2.5e-05	9.3e-13	2.3e-11	[-1]	Group24	14.8148	16	[AGO1, CCND1, CREB1, DLL1, E2F1, E2F3, HDAC1, HES1, JAG1, KAT2B, MYC, NOTCH1, NOTCH2, NOTCH4, NUMB, TP53]
GO:0000762	Signaling by NOTCH1 HD+PEST Domain Mutants in Cancer	REACTOME_Pathways_22.06.2017	2.2e-07	2.5e-05	9.3e-13	2.3e-11	[-1]	Group24	14.8148	16	[AGO1, CCND1, CREB1, DLL1, E2F1, E2F3, HDAC1, HES1, JAG1, KAT2B, MYC, NOTCH1, NOTCH2, NOTCH4, NUMB, TP53]
GO:0000763	Constitutive Signaling by NOTCH1 HD+PEST Domain Mutants	REACTOME_Pathways_22.06.2017	2.2e-07	2.5e-05	9.3e-13	2.3e-11	[-1]	Group24	14.8148	16	[AGO1, CCND1, CREB1, DLL1, E2F1, E2F3, HDAC1, HES1, JAG1, KAT2B, MYC, NOTCH1, NOTCH2, NOTCH4, NUMB, TP53]
GO:0000765	NOTCH2 Activation and Transmission of Signal to the Nucleus	REACTOME_Pathways_22.06.2017	2.2e-07	2.5e-05	9.3e-13	2.3e-11	[-1]	Group24	14.8148	16	[AGO1, CCND1, CREB1, DLL1, E2F1, E2F3, HDAC1, HES1, JAG1, KAT2B, MYC, NOTCH1, NOTCH2, NOTCH4, NUMB, TP53]
GO:0000836	Notch-HLH transcription pathway	REACTOME_Pathways_22.06.2017	4.4e-05	0.0041	9.3e-13	2.3e-11	[-1]	Group24	27.2727	6	[HES1, JAG1, KAT2B, NOTCH1, NOTCH2, NOTCH4]
GO:0001161	Defective LFNG causes SCDO3	REACTOME_Pathways_22.06.2017	4.4e-05	0.0041	9.3e-13	2.3e-11	[-1]	Group24	27.2727	6	[HES1, JAG1, KAT2B, NOTCH1, NOTCH2, NOTCH4]
GO:0001524	CDC6 association with the ORC:origin complex	REACTOME_Pathways_22.06.2017	2.6e-12	3.4e-10	9.3e-13	2.3e-11	[-1]	Group24	22.4719	20	[AGO1, CCND1, CCND2, CDK4, CDK6, CDKN1A, CDKN1B, CDKN2A, CDKN2C, E2F1, E2F3, KAT2B, MAPK1, MDM4, NOTCH1, NOTCH2, NOTCH4, RB1, SP1, TP53]
GO:0001534	G2 Phase	REACTOME_Pathways_22.06.2017	2.6e-12	3.4e-10	9.3e-13	2.3e-11	[-1]	Group24	22.4719	20	[AGO1, CCND1, CCND2, CDK4, CDK6, CDKN1A, CDKN1B, CDKN2A, CDKN2C, E2F1, E2F3, KAT2B, MAPK1, MDM4, NOTCH1, NOTCH2, NOTCH4, RB1, SP1, TP53]
GO:0001552	Cyclin D associated events in G1	REACTOME_Pathways_22.06.2017	2.6e-12	3.4e-10	9.3e-13	2.3e-11	[-1]	Group24	22.4719	20	[AGO1, CCND1, CCND2, CDK4, CDK6, CDKN1A, CDKN1B, CDKN2A, CDKN2C, E2F1, E2F3, KAT2B, MAPK1, MDM4, NOTCH1, NOTCH2, NOTCH4, RB1, SP1, TP53]
GO:0001553	G1 Phase	REACTOME_Pathways_22.06.2017	2.6e-12	3.4e-10	9.3e-13	2.3e-11	[-1]	Group24	22.4719	20	[AGO1, CCND1, CCND2, CDK4, CDK6, CDKN1A, CDKN1B, CDKN2A, CDKN2C, E2F1, E2F3, KAT2B, MAPK1, MDM4, NOTCH1, NOTCH2, NOTCH4, RB1, SP1, TP53]
GO:0001559	Association of licensing factors with the pre-replicative complex	REACTOME_Pathways_22.06.2017	2.6e-12	3.4e-10	9.3e-13	2.3e-11	[-1]	Group24	22.4719	20	[AGO1, CCND1, CCND2, CDK4, CDK6, CDKN1A, CDKN1B, CDKN2A, CDKN2C, E2F1, E2F3, KAT2B, MAPK1, MDM4, NOTCH1, NOTCH2, NOTCH4, RB1, SP1, TP53]
GO:0001802	RUNX3 regulates NOTCH signaling	REACTOME_Pathways_22.06.2017	4.4e-05	0.0041	9.3e-13	2.3e-11	[-1]	Group24	27.2727	6	[HES1, JAG1, KAT2B, NOTCH1, NOTCH2, NOTCH4]
GO:0000000	Apoptosis	REACTOME_Pathways_22.06.2017	1.1e-15	1.4e-13	1e-10	2.2e-09	[-1]	Group25	5.65602	147	[ADCY6, AGO1, AKT2, AKT3, APAF1, APP, ARHGDIB, ARHGEF19, ATF1, AXIN2, AXL, BCL2, BCL2L1, BCL2L11, BMF, BMPR2, CASP3, CCL20, CCL5, CCND1, CCNE1, CCR1, CDC14A, CDH1, CDK4, CDKN1A, CDKN1B, CHEK1, CHUK, COL1A2, COL4A1, CREB1, CRKL, CXCL12, CXCL8, CXCR4, CYLD, DLL1, DOCK7, DUSP10, E2F1, E2F3, EGFR, FADD, FAS, FASLG, FGF2, FGF7, FGF9, FN1, FOXO1, FOXO3, GAB2, GAS1, GRM7, GSK3B, HDAC1, HES1, HMGB2, IGF1…
GO:0000069	GPVI-mediated activation cascade	REACTOME_Pathways_22.06.2017	1.5e-07	1.7e-05	1e-10	2.2e-09	[-1]	Group25	8.37438	34	[AGO1, AKT2, AKT3, CDKN1A, CDKN1B, CHUK, COL1A2, CREB1, CRKL, EGFR, FGF2, FGF7, FGF9, FOXO1, FOXO3, GAB2, GSK3B, KIT, KLB, MAPK1, MET, OSBPL8, PDGFRA, PDGFRB, PHLPP1, PIK3CG, PIK3R1, PPP2R5E, PTEN, PTPN11, RAC1, RHOB, RICTOR, TP53]
GO:0000106	PIP3 activates AKT signaling	REACTOME_Pathways_22.06.2017	1.5e-07	1.7e-05	1e-10	2.2e-09	[-1]	Group25	8.37438	34	[AGO1, AKT2, AKT3, CDKN1A, CDKN1B, CHUK, COL1A2, CREB1, CRKL, EGFR, FGF2, FGF7, FGF9, FOXO1, FOXO3, GAB2, GSK3B, KIT, KLB, MAPK1, MET, OSBPL8, PDGFRA, PDGFRB, PHLPP1, PIK3CG, PIK3R1, PPP2R5E, PTEN, PTPN11, RAC1, RHOB, RICTOR, TP53]
GO:0000111	Adaptive Immune System	REACTOME_Pathways_22.06.2017	2.2e-11	2.8e-09	1e-10	2.2e-09	[-1]	Group25	5.57408	117	[ADCY6, AGO1, AKT2, AKT3, APAF1, APP, ATF1, BCL2, BCL2L1, BCL6, CASP3, CCL20, CCL22, CCL5, CCND1, CCNF, CCR1, CD40LG, CD44, CDH1, CDKN1A, CDKN1B, CHUK, CLU, COL1A2, CREB1, CRKL, CSF1R, CXCL8, CYLD, DDX58, DUSP10, EGFR, EIF4A2, FADD, FASLG, FBXW7, FGF2, FGF7, FGF9, FN1, FOXO1, FOXO3, GAB2, GSK3B, HSPA1B, ICAM1, IFNB1, IFNG, IKBKB, IL13, IL1B, IL6R, IMPDH2, IRAK1, IRF1, KIT, KLB, KRAS, KSR1, LAMP1,…
GO:0000199	PI Metabolism	REACTOME_Pathways_22.06.2017	1.5e-07	1.7e-05	1e-10	2.2e-09	[-1]	Group25	8.37438	34	[AGO1, AKT2, AKT3, CDKN1A, CDKN1B, CHUK, COL1A2, CREB1, CRKL, EGFR, FGF2, FGF7, FGF9, FOXO1, FOXO3, GAB2, GSK3B, KIT, KLB, MAPK1, MET, OSBPL8, PDGFRA, PDGFRB, PHLPP1, PIK3CG, PIK3R1, PPP2R5E, PTEN, PTPN11, RAC1, RHOB, RICTOR, TP53]
GO:0000200	Phospholipid metabolism	REACTOME_Pathways_22.06.2017	1.5e-07	1.7e-05	1e-10	2.2e-09	[-1]	Group25	8.37438	34	[AGO1, AKT2, AKT3, CDKN1A, CDKN1B, CHUK, COL1A2, CREB1, CRKL, EGFR, FGF2, FGF7, FGF9, FOXO1, FOXO3, GAB2, GSK3B, KIT, KLB, MAPK1, MET, OSBPL8, PDGFRA, PDGFRB, PHLPP1, PIK3CG, PIK3R1, PPP2R5E, PTEN, PTPN11, RAC1, RHOB, RICTOR, TP53]
GO:0000243	Signal Transduction	REACTOME_Pathways_22.06.2017	1.1e-15	1.4e-13	1e-10	2.2e-09	[-1]	Group25	5.65602	147	[ADCY6, AGO1, AKT2, AKT3, APAF1, APP, ARHGDIB, ARHGEF19, ATF1, AXIN2, AXL, BCL2, BCL2L1, BCL2L11, BMF, BMPR2, CASP3, CCL20, CCL5, CCND1, CCNE1, CCR1, CDC14A, CDH1, CDK4, CDKN1A, CDKN1B, CHEK1, CHUK, COL1A2, COL4A1, CREB1, CRKL, CXCL12, CXCL8, CXCR4, CYLD, DLL1, DOCK7, DUSP10, E2F1, E2F3, EGFR, FADD, FAS, FASLG, FGF2, FGF7, FGF9, FN1, FOXO1, FOXO3, GAB2, GAS1, GRM7, GSK3B, HDAC1, HES1, HMGB2, IGF1…
GO:0000297	Synthesis of PIPs at the plasma membrane	REACTOME_Pathways_22.06.2017	1.5e-07	1.7e-05	1e-10	2.2e-09	[-1]	Group25	8.37438	34	[AGO1, AKT2, AKT3, CDKN1A, CDKN1B, CHUK, COL1A2, CREB1, CRKL, EGFR, FGF2, FGF7, FGF9, FOXO1, FOXO3, GAB2, GSK3B, KIT, KLB, MAPK1, MET, OSBPL8, PDGFRA, PDGFRB, PHLPP1, PIK3CG, PIK3R1, PPP2R5E, PTEN, PTPN11, RAC1, RHOB, RICTOR, TP53]
GO:0000309	Signalling by NGF	REACTOME_Pathways_22.06.2017	1.1e-05	0.0011	1e-10	2.2e-09	[-1]	Group25	5.16997	73	[ADCY6, AGO1, AKT2, AKT3, APP, ARHGEF19, ATF1, BCL2L11, CASP3, CCL20, CCL5, CCR1, CDKN1A, CDKN1B, CHUK, CREB1, CRKL, CXCL12, CXCL8, CXCR4, DUSP10, EGFR, FGF2, FGF7, FGF9, FN1, FOXO1, FOXO3, GAB2, GRM7, GSK3B, HDAC1, IKBKB, IRAK1, KIT, KLB, KRAS, KSR1, LPAR1, MAP2K1, MAPK1, MAPK8, MEF2C, MET, MYD88, NF1, NFKB1, PDGFRA, PDGFRB, PHB, PHLPP1, PIK3CG, PIK3R1, PPP2R5E, PRKCE, PSAP, PTEN, PTPN11, RAC1, …
GO:0000347	Immune System	REACTOME_Pathways_22.06.2017	2.2e-11	2.8e-09	1e-10	2.2e-09	[-1]	Group25	5.57408	117	[ADCY6, AGO1, AKT2, AKT3, APAF1, APP, ATF1, BCL2, BCL2L1, BCL6, CASP3, CCL20, CCL22, CCL5, CCND1, CCNF, CCR1, CD40LG, CD44, CDH1, CDKN1A, CDKN1B, CHUK, CLU, COL1A2, CREB1, CRKL, CSF1R, CXCL8, CYLD, DDX58, DUSP10, EGFR, EIF4A2, FADD, FASLG, FBXW7, FGF2, FGF7, FGF9, FN1, FOXO1, FOXO3, GAB2, GSK3B, HSPA1B, ICAM1, IFNB1, IFNG, IKBKB, IL13, IL1B, IL6R, IMPDH2, IRAK1, IRF1, KIT, KLB, KRAS, KSR1, LAMP1,…
GO:0000367	Regulation of Apoptosis	REACTOME_Pathways_22.06.2017	1.1e-15	1.4e-13	1e-10	2.2e-09	[-1]	Group25	5.65602	147	[ADCY6, AGO1, AKT2, AKT3, APAF1, APP, ARHGDIB, ARHGEF19, ATF1, AXIN2, AXL, BCL2, BCL2L1, BCL2L11, BMF, BMPR2, CASP3, CCL20, CCL5, CCND1, CCNE1, CCR1, CDC14A, CDH1, CDK4, CDKN1A, CDKN1B, CHEK1, CHUK, COL1A2, COL4A1, CREB1, CRKL, CXCL12, CXCL8, CXCR4, CYLD, DLL1, DOCK7, DUSP10, E2F1, E2F3, EGFR, FADD, FAS, FASLG, FGF2, FGF7, FGF9, FN1, FOXO1, FOXO3, GAB2, GAS1, GRM7, GSK3B, HDAC1, HES1, HMGB2, IGF1…
GO:0000426	GAB1 signalosome	REACTOME_Pathways_22.06.2017	1.5e-07	1.7e-05	1e-10	2.2e-09	[-1]	Group25	8.37438	34	[AGO1, AKT2, AKT3, CDKN1A, CDKN1B, CHUK, COL1A2, CREB1, CRKL, EGFR, FGF2, FGF7, FGF9, FOXO1, FOXO3, GAB2, GSK3B, KIT, KLB, MAPK1, MET, OSBPL8, PDGFRA, PDGFRB, PHLPP1, PIK3CG, PIK3R1, PPP2R5E, PTEN, PTPN11, RAC1, RHOB, RICTOR, TP53]
GO:0000507	NRAGE signals death through JNK	REACTOME_Pathways_22.06.2017	1.1e-05	0.0011	1e-10	2.2e-09	[-1]	Group25	5.16997	73	[ADCY6, AGO1, AKT2, AKT3, APP, ARHGEF19, ATF1, BCL2L11, CASP3, CCL20, CCL5, CCR1, CDKN1A, CDKN1B, CHUK, CREB1, CRKL, CXCL12, CXCL8, CXCR4, DUSP10, EGFR, FGF2, FGF7, FGF9, FN1, FOXO1, FOXO3, GAB2, GRM7, GSK3B, HDAC1, IKBKB, IRAK1, KIT, KLB, KRAS, KSR1, LPAR1, MAP2K1, MAPK1, MAPK8, MEF2C, MET, MYD88, NF1, NFKB1, PDGFRA, PDGFRB, PHB, PHLPP1, PIK3CG, PIK3R1, PPP2R5E, PRKCE, PSAP, PTEN, PTPN11, RAC1, …
GO:0000512	p75 NTR receptor-mediated signalling	REACTOME_Pathways_22.06.2017	1.1e-05	0.0011	1e-10	2.2e-09	[-1]	Group25	5.16997	73	[ADCY6, AGO1, AKT2, AKT3, APP, ARHGEF19, ATF1, BCL2L11, CASP3, CCL20, CCL5, CCR1, CDKN1A, CDKN1B, CHUK, CREB1, CRKL, CXCL12, CXCL8, CXCR4, DUSP10, EGFR, FGF2, FGF7, FGF9, FN1, FOXO1, FOXO3, GAB2, GRM7, GSK3B, HDAC1, IKBKB, IRAK1, KIT, KLB, KRAS, KSR1, LPAR1, MAP2K1, MAPK1, MAPK8, MEF2C, MET, MYD88, NF1, NFKB1, PDGFRA, PDGFRB, PHB, PHLPP1, PIK3CG, PIK3R1, PPP2R5E, PRKCE, PSAP, PTEN, PTPN11, RAC1, …
GO:0000521	Signaling by Rho GTPases	REACTOME_Pathways_22.06.2017	1.1e-15	1.4e-13	1e-10	2.2e-09	[-1]	Group25	5.65602	147	[ADCY6, AGO1, AKT2, AKT3, APAF1, APP, ARHGDIB, ARHGEF19, ATF1, AXIN2, AXL, BCL2, BCL2L1, BCL2L11, BMF, BMPR2, CASP3, CCL20, CCL5, CCND1, CCNE1, CCR1, CDC14A, CDH1, CDK4, CDKN1A, CDKN1B, CHEK1, CHUK, COL1A2, COL4A1, CREB1, CRKL, CXCL12, CXCL8, CXCR4, CYLD, DLL1, DOCK7, DUSP10, E2F1, E2F3, EGFR, FADD, FAS, FASLG, FGF2, FGF7, FGF9, FN1, FOXO1, FOXO3, GAB2, GAS1, GRM7, GSK3B, HDAC1, HES1, HMGB2, IGF1…
GO:0000523	Rho GTPase cycle	REACTOME_Pathways_22.06.2017	1.1e-15	1.4e-13	1e-10	2.2e-09	[-1]	Group25	5.65602	147	[ADCY6, AGO1, AKT2, AKT3, APAF1, APP, ARHGDIB, ARHGEF19, ATF1, AXIN2, AXL, BCL2, BCL2L1, BCL2L11, BMF, BMPR2, CASP3, CCL20, CCL5, CCND1, CCNE1, CCR1, CDC14A, CDH1, CDK4, CDKN1A, CDKN1B, CHEK1, CHUK, COL1A2, COL4A1, CREB1, CRKL, CXCL12, CXCL8, CXCR4, CYLD, DLL1, DOCK7, DUSP10, E2F1, E2F3, EGFR, FADD, FAS, FASLG, FGF2, FGF7, FGF9, FN1, FOXO1, FOXO3, GAB2, GAS1, GRM7, GSK3B, HDAC1, HES1, HMGB2, IGF1…
GO:0000551	PI3K/AKT activation	REACTOME_Pathways_22.06.2017	1.5e-07	1.7e-05	1e-10	2.2e-09	[-1]	Group25	8.37438	34	[AGO1, AKT2, AKT3, CDKN1A, CDKN1B, CHUK, COL1A2, CREB1, CRKL, EGFR, FGF2, FGF7, FGF9, FOXO1, FOXO3, GAB2, GSK3B, KIT, KLB, MAPK1, MET, OSBPL8, PDGFRA, PDGFRB, PHLPP1, PIK3CG, PIK3R1, PPP2R5E, PTEN, PTPN11, RAC1, RHOB, RICTOR, TP53]
GO:0000552	AKT phosphorylates targets in the cytosol	REACTOME_Pathways_22.06.2017	1.7e-09	2.1e-07	1e-10	2.2e-09	[-1]	Group25	40	10	[AKT2, AKT3, CDKN1A, CDKN1B, CHUK, CREB1, FOXO1, FOXO3, GSK3B, RICTOR]
GO:0000553	AKT phosphorylates targets in the nucleus	REACTOME_Pathways_22.06.2017	1.5e-06	0.00016	1e-10	2.2e-09	[-1]	Group25	62.5	5	[AKT2, AKT3, CREB1, FOXO1, FOXO3]
GO:0000561	Negative regulation of the PI3K/AKT network	REACTOME_Pathways_22.06.2017	1.5e-07	1.7e-05	1e-10	2.2e-09	[-1]	Group25	8.37438	34	[AGO1, AKT2, AKT3, CDKN1A, CDKN1B, CHUK, COL1A2, CREB1, CRKL, EGFR, FGF2, FGF7, FGF9, FOXO1, FOXO3, GAB2, GSK3B, KIT, KLB, MAPK1, MET, OSBPL8, PDGFRA, PDGFRB, PHLPP1, PIK3CG, PIK3R1, PPP2R5E, PTEN, PTPN11, RAC1, RHOB, RICTOR, TP53]
GO:0000610	Cell death signalling via NRAGE, NRIF and NADE	REACTOME_Pathways_22.06.2017	1.1e-05	0.0011	1e-10	2.2e-09	[-1]	Group25	5.16997	73	[ADCY6, AGO1, AKT2, AKT3, APP, ARHGEF19, ATF1, BCL2L11, CASP3, CCL20, CCL5, CCR1, CDKN1A, CDKN1B, CHUK, CREB1, CRKL, CXCL12, CXCL8, CXCR4, DUSP10, EGFR, FGF2, FGF7, FGF9, FN1, FOXO1, FOXO3, GAB2, GRM7, GSK3B, HDAC1, IKBKB, IRAK1, KIT, KLB, KRAS, KSR1, LPAR1, MAP2K1, MAPK1, MAPK8, MEF2C, MET, MYD88, NF1, NFKB1, PDGFRA, PDGFRB, PHB, PHLPP1, PIK3CG, PIK3R1, PPP2R5E, PRKCE, PSAP, PTEN, PTPN11, RAC1, …
GO:0000635	Regulation of PAK-2p34 activity by PS-GAP/RHG10	REACTOME_Pathways_22.06.2017	1.1e-15	1.4e-13	1e-10	2.2e-09	[-1]	Group25	5.65602	147	[ADCY6, AGO1, AKT2, AKT3, APAF1, APP, ARHGDIB, ARHGEF19, ATF1, AXIN2, AXL, BCL2, BCL2L1, BCL2L11, BMF, BMPR2, CASP3, CCL20, CCL5, CCND1, CCNE1, CCR1, CDC14A, CDH1, CDK4, CDKN1A, CDKN1B, CHEK1, CHUK, COL1A2, COL4A1, CREB1, CRKL, CXCL12, CXCL8, CXCR4, CYLD, DLL1, DOCK7, DUSP10, E2F1, E2F3, EGFR, FADD, FAS, FASLG, FGF2, FGF7, FGF9, FN1, FOXO1, FOXO3, GAB2, GAS1, GRM7, GSK3B, HDAC1, HES1, HMGB2, IGF1…
GO:0000694	PI3K/AKT Signaling in Cancer	REACTOME_Pathways_22.06.2017	1.5e-07	1.7e-05	1e-10	2.2e-09	[-1]	Group25	8.37438	34	[AGO1, AKT2, AKT3, CDKN1A, CDKN1B, CHUK, COL1A2, CREB1, CRKL, EGFR, FGF2, FGF7, FGF9, FOXO1, FOXO3, GAB2, GSK3B, KIT, KLB, MAPK1, MET, OSBPL8, PDGFRA, PDGFRB, PHLPP1, PIK3CG, PIK3R1, PPP2R5E, PTEN, PTPN11, RAC1, RHOB, RICTOR, TP53]
GO:0000695	Constitutive Signaling by Aberrant PI3K in Cancer	REACTOME_Pathways_22.06.2017	1.5e-07	1.7e-05	1e-10	2.2e-09	[-1]	Group25	8.37438	34	[AGO1, AKT2, AKT3, CDKN1A, CDKN1B, CHUK, COL1A2, CREB1, CRKL, EGFR, FGF2, FGF7, FGF9, FOXO1, FOXO3, GAB2, GSK3B, KIT, KLB, MAPK1, MET, OSBPL8, PDGFRA, PDGFRB, PHLPP1, PIK3CG, PIK3R1, PPP2R5E, PTEN, PTPN11, RAC1, RHOB, RICTOR, TP53]
GO:0000755	Role of LAT2/NTAL/LAB on calcium mobilization	REACTOME_Pathways_22.06.2017	1.5e-07	1.7e-05	1e-10	2.2e-09	[-1]	Group25	8.37438	34	[AGO1, AKT2, AKT3, CDKN1A, CDKN1B, CHUK, COL1A2, CREB1, CRKL, EGFR, FGF2, FGF7, FGF9, FOXO1, FOXO3, GAB2, GSK3B, KIT, KLB, MAPK1, MET, OSBPL8, PDGFRA, PDGFRB, PHLPP1, PIK3CG, PIK3R1, PPP2R5E, PTEN, PTPN11, RAC1, RHOB, RICTOR, TP53]
GO:0000866	Signaling by GPCR	REACTOME_Pathways_22.06.2017	1.1e-05	0.0011	1e-10	2.2e-09	[-1]	Group25	5.16997	73	[ADCY6, AGO1, AKT2, AKT3, APP, ARHGEF19, ATF1, BCL2L11, CASP3, CCL20, CCL5, CCR1, CDKN1A, CDKN1B, CHUK, CREB1, CRKL, CXCL12, CXCL8, CXCR4, DUSP10, EGFR, FGF2, FGF7, FGF9, FN1, FOXO1, FOXO3, GAB2, GRM7, GSK3B, HDAC1, IKBKB, IRAK1, KIT, KLB, KRAS, KSR1, LPAR1, MAP2K1, MAPK1, MAPK8, MEF2C, MET, MYD88, NF1, NFKB1, PDGFRA, PDGFRB, PHB, PHLPP1, PIK3CG, PIK3R1, PPP2R5E, PRKCE, PSAP, PTEN, PTPN11, RAC1, …
GO:0000873	L1CAM interactions	REACTOME_Pathways_22.06.2017	9.9e-08	1.1e-05	1e-10	2.2e-09	[-1]	Group25	7.56757	42	[CD24, CHL1, COL4A1, CREB1, DUSP10, EGFR, EPHA2, EPHA5, FGF2, FGF7, FGF9, FN1, GAB2, GSK3B, ITGA5, KIT, KLB, KRAS, KSR1, L1CAM, MAP2K1, MAPK1, MET, NF1, NRP2, NUMB, PDGFRA, PDGFRB, PFN1, PHB, PIK3R1, PPP2R5E, PTPN11, RAC1, RASA1, RASGRP1, RET, RHOB, ROCK1, SEMA6A, SEMA7A, TIAM1]
GO:0000921	GPCR downstream signaling	REACTOME_Pathways_22.06.2017	1.1e-05	0.0011	1e-10	2.2e-09	[-1]	Group25	5.16997	73	[ADCY6, AGO1, AKT2, AKT3, APP, ARHGEF19, ATF1, BCL2L11, CASP3, CCL20, CCL5, CCR1, CDKN1A, CDKN1B, CHUK, CREB1, CRKL, CXCL12, CXCL8, CXCR4, DUSP10, EGFR, FGF2, FGF7, FGF9, FN1, FOXO1, FOXO3, GAB2, GRM7, GSK3B, HDAC1, IKBKB, IRAK1, KIT, KLB, KRAS, KSR1, LPAR1, MAP2K1, MAPK1, MAPK8, MEF2C, MET, MYD88, NF1, NFKB1, PDGFRA, PDGFRB, PHB, PHLPP1, PIK3CG, PIK3R1, PPP2R5E, PRKCE, PSAP, PTEN, PTPN11, RAC1, …
GO:0000959	G beta:gamma signalling through PI3Kgamma	REACTOME_Pathways_22.06.2017	1.5e-07	1.7e-05	1e-10	2.2e-09	[-1]	Group25	8.37438	34	[AGO1, AKT2, AKT3, CDKN1A, CDKN1B, CHUK, COL1A2, CREB1, CRKL, EGFR, FGF2, FGF7, FGF9, FOXO1, FOXO3, GAB2, GSK3B, KIT, KLB, MAPK1, MET, OSBPL8, PDGFRA, PDGFRB, PHLPP1, PIK3CG, PIK3R1, PPP2R5E, PTEN, PTPN11, RAC1, RHOB, RICTOR, TP53]
GO:0000969	G-protein beta:gamma signalling	REACTOME_Pathways_22.06.2017	1.5e-07	1.7e-05	1e-10	2.2e-09	[-1]	Group25	8.37438	34	[AGO1, AKT2, AKT3, CDKN1A, CDKN1B, CHUK, COL1A2, CREB1, CRKL, EGFR, FGF2, FGF7, FGF9, FOXO1, FOXO3, GAB2, GSK3B, KIT, KLB, MAPK1, MET, OSBPL8, PDGFRA, PDGFRB, PHLPP1, PIK3CG, PIK3R1, PPP2R5E, PTEN, PTPN11, RAC1, RHOB, RICTOR, TP53]
GO:0000988	G alpha (12/13) signalling events	REACTOME_Pathways_22.06.2017	1.1e-05	0.0011	1e-10	2.2e-09	[-1]	Group25	5.16997	73	[ADCY6, AGO1, AKT2, AKT3, APP, ARHGEF19, ATF1, BCL2L11, CASP3, CCL20, CCL5, CCR1, CDKN1A, CDKN1B, CHUK, CREB1, CRKL, CXCL12, CXCL8, CXCR4, DUSP10, EGFR, FGF2, FGF7, FGF9, FN1, FOXO1, FOXO3, GAB2, GRM7, GSK3B, HDAC1, IKBKB, IRAK1, KIT, KLB, KRAS, KSR1, LPAR1, MAP2K1, MAPK1, MAPK8, MEF2C, MET, MYD88, NF1, NFKB1, PDGFRA, PDGFRB, PHB, PHLPP1, PIK3CG, PIK3R1, PPP2R5E, PRKCE, PSAP, PTEN, PTPN11, RAC1, …
GO:0001022	Axon guidance	REACTOME_Pathways_22.06.2017	9.9e-08	1.1e-05	1e-10	2.2e-09	[-1]	Group25	7.56757	42	[CD24, CHL1, COL4A1, CREB1, DUSP10, EGFR, EPHA2, EPHA5, FGF2, FGF7, FGF9, FN1, GAB2, GSK3B, ITGA5, KIT, KLB, KRAS, KSR1, L1CAM, MAP2K1, MAPK1, MET, NF1, NRP2, NUMB, PDGFRA, PDGFRB, PFN1, PHB, PIK3R1, PPP2R5E, PTPN11, RAC1, RASA1, RASGRP1, RET, RHOB, ROCK1, SEMA6A, SEMA7A, TIAM1]
GO:0001071	Recycling pathway of L1	REACTOME_Pathways_22.06.2017	9.9e-08	1.1e-05	1e-10	2.2e-09	[-1]	Group25	7.56757	42	[CD24, CHL1, COL4A1, CREB1, DUSP10, EGFR, EPHA2, EPHA5, FGF2, FGF7, FGF9, FN1, GAB2, GSK3B, ITGA5, KIT, KLB, KRAS, KSR1, L1CAM, MAP2K1, MAPK1, MET, NF1, NRP2, NUMB, PDGFRA, PDGFRB, PFN1, PHB, PIK3R1, PPP2R5E, PTPN11, RAC1, RASA1, RASGRP1, RET, RHOB, ROCK1, SEMA6A, SEMA7A, TIAM1]
GO:0001208	Programmed Cell Death	REACTOME_Pathways_22.06.2017	1.1e-15	1.4e-13	1e-10	2.2e-09	[-1]	Group25	5.65602	147	[ADCY6, AGO1, AKT2, AKT3, APAF1, APP, ARHGDIB, ARHGEF19, ATF1, AXIN2, AXL, BCL2, BCL2L1, BCL2L11, BMF, BMPR2, CASP3, CCL20, CCL5, CCND1, CCNE1, CCR1, CDC14A, CDH1, CDK4, CDKN1A, CDKN1B, CHEK1, CHUK, COL1A2, COL4A1, CREB1, CRKL, CXCL12, CXCL8, CXCR4, CYLD, DLL1, DOCK7, DUSP10, E2F1, E2F3, EGFR, FADD, FAS, FASLG, FGF2, FGF7, FGF9, FN1, FOXO1, FOXO3, GAB2, GAS1, GRM7, GSK3B, HDAC1, HES1, HMGB2, IGF1…
GO:0001262	IKBKB deficiency causes SCID	REACTOME_Pathways_22.06.2017	1.7e-09	2.1e-07	1e-10	2.2e-09	[-1]	Group25	40	10	[AKT2, AKT3, CDKN1A, CDKN1B, CHUK, CREB1, FOXO1, FOXO3, GSK3B, RICTOR]
GO:0001385	Constitutive Signaling by AKT1 E17K in Cancer	REACTOME_Pathways_22.06.2017	1.7e-09	2.1e-07	1e-10	2.2e-09	[-1]	Group25	40	10	[AKT2, AKT3, CDKN1A, CDKN1B, CHUK, CREB1, FOXO1, FOXO3, GSK3B, RICTOR]
GO:0001520	PI5P, PP2A and IER3 Regulate PI3K/AKT Signaling	REACTOME_Pathways_22.06.2017	1.5e-07	1.7e-05	1e-10	2.2e-09	[-1]	Group25	8.37438	34	[AGO1, AKT2, AKT3, CDKN1A, CDKN1B, CHUK, COL1A2, CREB1, CRKL, EGFR, FGF2, FGF7, FGF9, FOXO1, FOXO3, GAB2, GSK3B, KIT, KLB, MAPK1, MET, OSBPL8, PDGFRA, PDGFRB, PHLPP1, PIK3CG, PIK3R1, PPP2R5E, PTEN, PTPN11, RAC1, RHOB, RICTOR, TP53]
GO:0001769	Synthesis of active ubiquitin: roles of E1 and E2 enzymes	REACTOME_Pathways_22.06.2017	2.2e-11	2.8e-09	1e-10	2.2e-09	[-1]	Group25	5.57408	117	[ADCY6, AGO1, AKT2, AKT3, APAF1, APP, ATF1, BCL2, BCL2L1, BCL6, CASP3, CCL20, CCL22, CCL5, CCND1, CCNF, CCR1, CD40LG, CD44, CDH1, CDKN1A, CDKN1B, CHUK, CLU, COL1A2, CREB1, CRKL, CSF1R, CXCL8, CYLD, DDX58, DUSP10, EGFR, EIF4A2, FADD, FASLG, FBXW7, FGF2, FGF7, FGF9, FN1, FOXO1, FOXO3, GAB2, GSK3B, HSPA1B, ICAM1, IFNB1, IFNG, IKBKB, IL13, IL1B, IL6R, IMPDH2, IRAK1, IRF1, KIT, KLB, KRAS, KSR1, LAMP1,…
GO:0001850	Regulation of signaling by CBL	REACTOME_Pathways_22.06.2017	1.5e-07	1.7e-05	1e-10	2.2e-09	[-1]	Group25	8.37438	34	[AGO1, AKT2, AKT3, CDKN1A, CDKN1B, CHUK, COL1A2, CREB1, CRKL, EGFR, FGF2, FGF7, FGF9, FOXO1, FOXO3, GAB2, GSK3B, KIT, KLB, MAPK1, MET, OSBPL8, PDGFRA, PDGFRB, PHLPP1, PIK3CG, PIK3R1, PPP2R5E, PTEN, PTPN11, RAC1, RHOB, RICTOR, TP53]
GO:0001899	Antigen processing: Ubiquitination & Proteasome degradation	REACTOME_Pathways_22.06.2017	2.2e-11	2.8e-09	1e-10	2.2e-09	[-1]	Group25	5.57408	117	[ADCY6, AGO1, AKT2, AKT3, APAF1, APP, ATF1, BCL2, BCL2L1, BCL6, CASP3, CCL20, CCL22, CCL5, CCND1, CCNF, CCR1, CD40LG, CD44, CDH1, CDKN1A, CDKN1B, CHUK, CLU, COL1A2, CREB1, CRKL, CSF1R, CXCL8, CYLD, DDX58, DUSP10, EGFR, EIF4A2, FADD, FASLG, FBXW7, FGF2, FGF7, FGF9, FN1, FOXO1, FOXO3, GAB2, GSK3B, HSPA1B, ICAM1, IFNB1, IFNG, IKBKB, IL13, IL1B, IL6R, IMPDH2, IRAK1, IRF1, KIT, KLB, KRAS, KSR1, LAMP1,…
GO:0001900	Class I MHC mediated antigen processing & presentation	REACTOME_Pathways_22.06.2017	2.2e-11	2.8e-09	1e-10	2.2e-09	[-1]	Group25	5.57408	117	[ADCY6, AGO1, AKT2, AKT3, APAF1, APP, ATF1, BCL2, BCL2L1, BCL6, CASP3, CCL20, CCL22, CCL5, CCND1, CCNF, CCR1, CD40LG, CD44, CDH1, CDKN1A, CDKN1B, CHUK, CLU, COL1A2, CREB1, CRKL, CSF1R, CXCL8, CYLD, DDX58, DUSP10, EGFR, EIF4A2, FADD, FASLG, FBXW7, FGF2, FGF7, FGF9, FN1, FOXO1, FOXO3, GAB2, GSK3B, HSPA1B, ICAM1, IFNB1, IFNG, IKBKB, IL13, IL1B, IL6R, IMPDH2, IRAK1, IRF1, KIT, KLB, KRAS, KSR1, LAMP1,…
GO:0001904	Antigen activates B Cell Receptor (BCR) leading to generation of second messengers	REACTOME_Pathways_22.06.2017	1.5e-07	1.7e-05	1e-10	2.2e-09	[-1]	Group25	8.37438	34	[AGO1, AKT2, AKT3, CDKN1A, CDKN1B, CHUK, COL1A2, CREB1, CRKL, EGFR, FGF2, FGF7, FGF9, FOXO1, FOXO3, GAB2, GSK3B, KIT, KLB, MAPK1, MET, OSBPL8, PDGFRA, PDGFRB, PHLPP1, PIK3CG, PIK3R1, PPP2R5E, PTEN, PTPN11, RAC1, RHOB, RICTOR, TP53]
GO:0000158	Inhibition of the proteolytic activity of APC/C required for the onset of anaphase by mitotic spindle checkpoint components	REACTOME_Pathways_22.06.2017	0.00037	0.03	1.1e-21	3.4e-20	[-1]	Group26	10	12	[CDC14A, CDK4, CDK6, CDKN1A, CDKN1B, CDKN2A, CDKN2C, CEBPB, CXCL8, MAPK1, NFKB1, STAT3]
GO:0000160	Inactivation of APC/C via direct inhibition of the APC/C complex	REACTOME_Pathways_22.06.2017	0.00037	0.03	1.1e-21	3.4e-20	[-1]	Group26	10	12	[CDC14A, CDK4, CDK6, CDKN1A, CDKN1B, CDKN2A, CDKN2C, CEBPB, CXCL8, MAPK1, NFKB1, STAT3]
GO:0000219	Signaling by NOTCH	REACTOME_Pathways_22.06.2017	2.2e-07	2.5e-05	1.1e-21	3.4e-20	[-1]	Group26	14.8148	16	[AGO1, CCND1, CREB1, DLL1, E2F1, E2F3, HDAC1, HES1, JAG1, KAT2B, MYC, NOTCH1, NOTCH2, NOTCH4, NUMB, TP53]
GO:0000383	APC/C:Cdc20 mediated degradation of Cyclin B	REACTOME_Pathways_22.06.2017	0.00037	0.03	1.1e-21	3.4e-20	[-1]	Group26	10	12	[CDC14A, CDK4, CDK6, CDKN1A, CDKN1B, CDKN2A, CDKN2C, CEBPB, CXCL8, MAPK1, NFKB1, STAT3]
GO:0000384	Autodegradation of Cdh1 by Cdh1:APC/C	REACTOME_Pathways_22.06.2017	8.6e-15	1.1e-12	1.1e-21	3.4e-20	[-1]	Group26	15.3846	34	[AKT2, AKT3, BCL2L11, CARM1, CCND1, CCND2, CCNE1, CCNE2, CDC25A, CDK4, CDK6, CDKN1A, CDKN1B, CDKN2A, CDKN2C, E2F1, E2F3, FOXO3, HDAC1, HES1, JAG1, KAT2B, KRAS, LEF1, MYC, NOTCH1, PPARA, RB1, SMAD4, SMARCD3, SRC, TP53, WEE1, YAP1]
GO:0000406	Conversion from APC/C:Cdc20 to APC/C:Cdh1 in late anaphase	REACTOME_Pathways_22.06.2017	0.00037	0.03	1.1e-21	3.4e-20	[-1]	Group26	10	12	[CDC14A, CDK4, CDK6, CDKN1A, CDKN1B, CDKN2A, CDKN2C, CEBPB, CXCL8, MAPK1, NFKB1, STAT3]
GO:0000409	Phosphorylation of the APC/C	REACTOME_Pathways_22.06.2017	0.00037	0.03	1.1e-21	3.4e-20	[-1]	Group26	10	12	[CDC14A, CDK4, CDK6, CDKN1A, CDKN1B, CDKN2A, CDKN2C, CEBPB, CXCL8, MAPK1, NFKB1, STAT3]
GO:0000421	APC-Cdc20 mediated degradation of Nek2A	REACTOME_Pathways_22.06.2017	0.00037	0.03	1.1e-21	3.4e-20	[-1]	Group26	10	12	[CDC14A, CDK4, CDK6, CDKN1A, CDKN1B, CDKN2A, CDKN2C, CEBPB, CXCL8, MAPK1, NFKB1, STAT3]
GO:0000463	SCF(Skp2)-mediated degradation of p27/p21	REACTOME_Pathways_22.06.2017	8.6e-15	1.1e-12	1.1e-21	3.4e-20	[-1]	Group26	15.3846	34	[AKT2, AKT3, BCL2L11, CARM1, CCND1, CCND2, CCNE1, CCNE2, CDC25A, CDK4, CDK6, CDKN1A, CDKN1B, CDKN2A, CDKN2C, E2F1, E2F3, FOXO3, HDAC1, HES1, JAG1, KAT2B, KRAS, LEF1, MYC, NOTCH1, PPARA, RB1, SMAD4, SMARCD3, SRC, TP53, WEE1, YAP1]
GO:0000491	Pre-NOTCH Transcription and Translation	REACTOME_Pathways_22.06.2017	2.6e-12	3.4e-10	1.1e-21	3.4e-20	[-1]	Group26	22.4719	20	[AGO1, CCND1, CCND2, CDK4, CDK6, CDKN1A, CDKN1B, CDKN2A, CDKN2C, E2F1, E2F3, KAT2B, MAPK1, MDM4, NOTCH1, NOTCH2, NOTCH4, RB1, SP1, TP53]
GO:0000492	Pre-NOTCH Processing in Golgi	REACTOME_Pathways_22.06.2017	8.6e-06	0.00088	1.1e-21	3.4e-20	[-1]	Group26	20	9	[AGO1, CCND1, E2F1, E2F3, KAT2B, NOTCH1, NOTCH2, NOTCH4, TP53]
GO:0000493	Pre-NOTCH Expression and Processing	REACTOME_Pathways_22.06.2017	8.6e-06	0.00088	1.1e-21	3.4e-20	[-1]	Group26	20	9	[AGO1, CCND1, E2F1, E2F3, KAT2B, NOTCH1, NOTCH2, NOTCH4, TP53]
GO:0000547	Signaling by NOTCH1	REACTOME_Pathways_22.06.2017	2.2e-07	2.5e-05	1.1e-21	3.4e-20	[-1]	Group26	14.8148	16	[AGO1, CCND1, CREB1, DLL1, E2F1, E2F3, HDAC1, HES1, JAG1, KAT2B, MYC, NOTCH1, NOTCH2, NOTCH4, NUMB, TP53]
GO:0000548	Signaling by NOTCH2	REACTOME_Pathways_22.06.2017	2.2e-07	2.5e-05	1.1e-21	3.4e-20	[-1]	Group26	14.8148	16	[AGO1, CCND1, CREB1, DLL1, E2F1, E2F3, HDAC1, HES1, JAG1, KAT2B, MYC, NOTCH1, NOTCH2, NOTCH4, NUMB, TP53]
GO:0000652	Activated NOTCH1 Transmits Signal to the Nucleus	REACTOME_Pathways_22.06.2017	2.2e-07	2.5e-05	1.1e-21	3.4e-20	[-1]	Group26	14.8148	16	[AGO1, CCND1, CREB1, DLL1, E2F1, E2F3, HDAC1, HES1, JAG1, KAT2B, MYC, NOTCH1, NOTCH2, NOTCH4, NUMB, TP53]
GO:0000731	Oxidative Stress Induced Senescence	REACTOME_Pathways_22.06.2017	4.8e-14	6.3e-12	1.1e-21	3.4e-20	[-1]	Group26	13.0584	38	[AGO1, BMI1, BRCA1, CCNE1, CCNE2, CDK4, CDK6, CDKN1A, CDKN1B, CDKN2A, CDKN2C, CEBPB, CXCL8, E2F1, E2F3, EZH2, HDAC1, HMGA1, HMGA2, HNRNPK, IFNB1, MAP2K3, MAP2K4, MAPK1, MAPK8, MAPK9, MDM4, MITF, NFKB1, PIAS3, RB1, SATB2, SP1, STAT3, TFAP2C, TOP1, TP53, TP53BP1]
GO:0000732	Senescence-Associated Secretory Phenotype (SASP)	REACTOME_Pathways_22.06.2017	0.00037	0.03	1.1e-21	3.4e-20	[-1]	Group26	10	12	[CDC14A, CDK4, CDK6, CDKN1A, CDKN1B, CDKN2A, CDKN2C, CEBPB, CXCL8, MAPK1, NFKB1, STAT3]
GO:0000733	Cellular Senescence	REACTOME_Pathways_22.06.2017	4.8e-14	6.3e-12	1.1e-21	3.4e-20	[-1]	Group26	13.0584	38	[AGO1, BMI1, BRCA1, CCNE1, CCNE2, CDK4, CDK6, CDKN1A, CDKN1B, CDKN2A, CDKN2C, CEBPB, CXCL8, E2F1, E2F3, EZH2, HDAC1, HMGA1, HMGA2, HNRNPK, IFNB1, MAP2K3, MAP2K4, MAPK1, MAPK8, MAPK9, MDM4, MITF, NFKB1, PIAS3, RB1, SATB2, SP1, STAT3, TFAP2C, TOP1, TP53, TP53BP1]
GO:0000735	Oncogene Induced Senescence	REACTOME_Pathways_22.06.2017	2.6e-12	3.4e-10	1.1e-21	3.4e-20	[-1]	Group26	22.4719	20	[AGO1, CCND1, CCND2, CDK4, CDK6, CDKN1A, CDKN1B, CDKN2A, CDKN2C, E2F1, E2F3, KAT2B, MAPK1, MDM4, NOTCH1, NOTCH2, NOTCH4, RB1, SP1, TP53]
GO:0000741	Signaling by NOTCH1 PEST Domain Mutants in Cancer	REACTOME_Pathways_22.06.2017	2.2e-07	2.5e-05	1.1e-21	3.4e-20	[-1]	Group26	14.8148	16	[AGO1, CCND1, CREB1, DLL1, E2F1, E2F3, HDAC1, HES1, JAG1, KAT2B, MYC, NOTCH1, NOTCH2, NOTCH4, NUMB, TP53]
GO:0000742	Signaling by NOTCH1 in Cancer	REACTOME_Pathways_22.06.2017	2.2e-07	2.5e-05	1.1e-21	3.4e-20	[-1]	Group26	14.8148	16	[AGO1, CCND1, CREB1, DLL1, E2F1, E2F3, HDAC1, HES1, JAG1, KAT2B, MYC, NOTCH1, NOTCH2, NOTCH4, NUMB, TP53]
GO:0000744	Constitutive Signaling by NOTCH1 PEST Domain Mutants	REACTOME_Pathways_22.06.2017	2.2e-07	2.5e-05	1.1e-21	3.4e-20	[-1]	Group26	14.8148	16	[AGO1, CCND1, CREB1, DLL1, E2F1, E2F3, HDAC1, HES1, JAG1, KAT2B, MYC, NOTCH1, NOTCH2, NOTCH4, NUMB, TP53]
GO:0000753	Signaling by NOTCH1 HD Domain Mutants in Cancer	REACTOME_Pathways_22.06.2017	2.2e-07	2.5e-05	1.1e-21	3.4e-20	[-1]	Group26	14.8148	16	[AGO1, CCND1, CREB1, DLL1, E2F1, E2F3, HDAC1, HES1, JAG1, KAT2B, MYC, NOTCH1, NOTCH2, NOTCH4, NUMB, TP53]
GO:0000754	Constitutive Signaling by NOTCH1 HD Domain Mutants	REACTOME_Pathways_22.06.2017	2.2e-07	2.5e-05	1.1e-21	3.4e-20	[-1]	Group26	14.8148	16	[AGO1, CCND1, CREB1, DLL1, E2F1, E2F3, HDAC1, HES1, JAG1, KAT2B, MYC, NOTCH1, NOTCH2, NOTCH4, NUMB, TP53]
GO:0000762	Signaling by NOTCH1 HD+PEST Domain Mutants in Cancer	REACTOME_Pathways_22.06.2017	2.2e-07	2.5e-05	1.1e-21	3.4e-20	[-1]	Group26	14.8148	16	[AGO1, CCND1, CREB1, DLL1, E2F1, E2F3, HDAC1, HES1, JAG1, KAT2B, MYC, NOTCH1, NOTCH2, NOTCH4, NUMB, TP53]
GO:0000763	Constitutive Signaling by NOTCH1 HD+PEST Domain Mutants	REACTOME_Pathways_22.06.2017	2.2e-07	2.5e-05	1.1e-21	3.4e-20	[-1]	Group26	14.8148	16	[AGO1, CCND1, CREB1, DLL1, E2F1, E2F3, HDAC1, HES1, JAG1, KAT2B, MYC, NOTCH1, NOTCH2, NOTCH4, NUMB, TP53]
GO:0000765	NOTCH2 Activation and Transmission of Signal to the Nucleus	REACTOME_Pathways_22.06.2017	2.2e-07	2.5e-05	1.1e-21	3.4e-20	[-1]	Group26	14.8148	16	[AGO1, CCND1, CREB1, DLL1, E2F1, E2F3, HDAC1, HES1, JAG1, KAT2B, MYC, NOTCH1, NOTCH2, NOTCH4, NUMB, TP53]
GO:0000769	SUMOylation	REACTOME_Pathways_22.06.2017	4.8e-14	6.3e-12	1.1e-21	3.4e-20	[-1]	Group26	13.0584	38	[AGO1, BMI1, BRCA1, CCNE1, CCNE2, CDK4, CDK6, CDKN1A, CDKN1B, CDKN2A, CDKN2C, CEBPB, CXCL8, E2F1, E2F3, EZH2, HDAC1, HMGA1, HMGA2, HNRNPK, IFNB1, MAP2K3, MAP2K4, MAPK1, MAPK8, MAPK9, MDM4, MITF, NFKB1, PIAS3, RB1, SATB2, SP1, STAT3, TFAP2C, TOP1, TP53, TP53BP1]
GO:0000784	SUMOylation of DNA damage response and repair proteins	REACTOME_Pathways_22.06.2017	4.8e-14	6.3e-12	1.1e-21	3.4e-20	[-1]	Group26	13.0584	38	[AGO1, BMI1, BRCA1, CCNE1, CCNE2, CDK4, CDK6, CDKN1A, CDKN1B, CDKN2A, CDKN2C, CEBPB, CXCL8, E2F1, E2F3, EZH2, HDAC1, HMGA1, HMGA2, HNRNPK, IFNB1, MAP2K3, MAP2K4, MAPK1, MAPK8, MAPK9, MDM4, MITF, NFKB1, PIAS3, RB1, SATB2, SP1, STAT3, TFAP2C, TOP1, TP53, TP53BP1]
GO:0000785	SUMO E3 ligases SUMOylate target proteins	REACTOME_Pathways_22.06.2017	4.8e-14	6.3e-12	1.1e-21	3.4e-20	[-1]	Group26	13.0584	38	[AGO1, BMI1, BRCA1, CCNE1, CCNE2, CDK4, CDK6, CDKN1A, CDKN1B, CDKN2A, CDKN2C, CEBPB, CXCL8, E2F1, E2F3, EZH2, HDAC1, HMGA1, HMGA2, HNRNPK, IFNB1, MAP2K3, MAP2K4, MAPK1, MAPK8, MAPK9, MDM4, MITF, NFKB1, PIAS3, RB1, SATB2, SP1, STAT3, TFAP2C, TOP1, TP53, TP53BP1]
GO:0001136	Mitotic G1-G1/S phases	REACTOME_Pathways_22.06.2017	8.6e-15	1.1e-12	1.1e-21	3.4e-20	[-1]	Group26	15.3846	34	[AKT2, AKT3, BCL2L11, CARM1, CCND1, CCND2, CCNE1, CCNE2, CDC25A, CDK4, CDK6, CDKN1A, CDKN1B, CDKN2A, CDKN2C, E2F1, E2F3, FOXO3, HDAC1, HES1, JAG1, KAT2B, KRAS, LEF1, MYC, NOTCH1, PPARA, RB1, SMAD4, SMARCD3, SRC, TP53, WEE1, YAP1]
GO:0001137	SUMOylation of chromatin organization proteins	REACTOME_Pathways_22.06.2017	4.8e-14	6.3e-12	1.1e-21	3.4e-20	[-1]	Group26	13.0584	38	[AGO1, BMI1, BRCA1, CCNE1, CCNE2, CDK4, CDK6, CDKN1A, CDKN1B, CDKN2A, CDKN2C, CEBPB, CXCL8, E2F1, E2F3, EZH2, HDAC1, HMGA1, HMGA2, HNRNPK, IFNB1, MAP2K3, MAP2K4, MAPK1, MAPK8, MAPK9, MDM4, MITF, NFKB1, PIAS3, RB1, SATB2, SP1, STAT3, TFAP2C, TOP1, TP53, TP53BP1]
GO:0001139	SUMOylation of RNA binding proteins	REACTOME_Pathways_22.06.2017	4.8e-14	6.3e-12	1.1e-21	3.4e-20	[-1]	Group26	13.0584	38	[AGO1, BMI1, BRCA1, CCNE1, CCNE2, CDK4, CDK6, CDKN1A, CDKN1B, CDKN2A, CDKN2C, CEBPB, CXCL8, E2F1, E2F3, EZH2, HDAC1, HMGA1, HMGA2, HNRNPK, IFNB1, MAP2K3, MAP2K4, MAPK1, MAPK8, MAPK9, MDM4, MITF, NFKB1, PIAS3, RB1, SATB2, SP1, STAT3, TFAP2C, TOP1, TP53, TP53BP1]
GO:0001524	CDC6 association with the ORC:origin complex	REACTOME_Pathways_22.06.2017	2.6e-12	3.4e-10	1.1e-21	3.4e-20	[-1]	Group26	22.4719	20	[AGO1, CCND1, CCND2, CDK4, CDK6, CDKN1A, CDKN1B, CDKN2A, CDKN2C, E2F1, E2F3, KAT2B, MAPK1, MDM4, NOTCH1, NOTCH2, NOTCH4, RB1, SP1, TP53]
GO:0001534	G2 Phase	REACTOME_Pathways_22.06.2017	2.6e-12	3.4e-10	1.1e-21	3.4e-20	[-1]	Group26	22.4719	20	[AGO1, CCND1, CCND2, CDK4, CDK6, CDKN1A, CDKN1B, CDKN2A, CDKN2C, E2F1, E2F3, KAT2B, MAPK1, MDM4, NOTCH1, NOTCH2, NOTCH4, RB1, SP1, TP53]
GO:0001548	Cyclin E associated events during G1/S transition	REACTOME_Pathways_22.06.2017	8.6e-15	1.1e-12	1.1e-21	3.4e-20	[-1]	Group26	15.3846	34	[AKT2, AKT3, BCL2L11, CARM1, CCND1, CCND2, CCNE1, CCNE2, CDC25A, CDK4, CDK6, CDKN1A, CDKN1B, CDKN2A, CDKN2C, E2F1, E2F3, FOXO3, HDAC1, HES1, JAG1, KAT2B, KRAS, LEF1, MYC, NOTCH1, PPARA, RB1, SMAD4, SMARCD3, SRC, TP53, WEE1, YAP1]
GO:0001550	G1/S Transition	REACTOME_Pathways_22.06.2017	8.6e-15	1.1e-12	1.1e-21	3.4e-20	[-1]	Group26	15.3846	34	[AKT2, AKT3, BCL2L11, CARM1, CCND1, CCND2, CCNE1, CCNE2, CDC25A, CDK4, CDK6, CDKN1A, CDKN1B, CDKN2A, CDKN2C, E2F1, E2F3, FOXO3, HDAC1, HES1, JAG1, KAT2B, KRAS, LEF1, MYC, NOTCH1, PPARA, RB1, SMAD4, SMARCD3, SRC, TP53, WEE1, YAP1]
GO:0001552	Cyclin D associated events in G1	REACTOME_Pathways_22.06.2017	2.6e-12	3.4e-10	1.1e-21	3.4e-20	[-1]	Group26	22.4719	20	[AGO1, CCND1, CCND2, CDK4, CDK6, CDKN1A, CDKN1B, CDKN2A, CDKN2C, E2F1, E2F3, KAT2B, MAPK1, MDM4, NOTCH1, NOTCH2, NOTCH4, RB1, SP1, TP53]
GO:0001553	G1 Phase	REACTOME_Pathways_22.06.2017	2.6e-12	3.4e-10	1.1e-21	3.4e-20	[-1]	Group26	22.4719	20	[AGO1, CCND1, CCND2, CDK4, CDK6, CDKN1A, CDKN1B, CDKN2A, CDKN2C, E2F1, E2F3, KAT2B, MAPK1, MDM4, NOTCH1, NOTCH2, NOTCH4, RB1, SP1, TP53]
GO:0001559	Association of licensing factors with the pre-replicative complex	REACTOME_Pathways_22.06.2017	2.6e-12	3.4e-10	1.1e-21	3.4e-20	[-1]	Group26	22.4719	20	[AGO1, CCND1, CCND2, CDK4, CDK6, CDKN1A, CDKN1B, CDKN2A, CDKN2C, E2F1, E2F3, KAT2B, MAPK1, MDM4, NOTCH1, NOTCH2, NOTCH4, RB1, SP1, TP53]
GO:0001575	Mitotic Spindle Checkpoint	REACTOME_Pathways_22.06.2017	0.00037	0.03	1.1e-21	3.4e-20	[-1]	Group26	10	12	[CDC14A, CDK4, CDK6, CDKN1A, CDKN1B, CDKN2A, CDKN2C, CEBPB, CXCL8, MAPK1, NFKB1, STAT3]
GO:0001577	Cyclin A:Cdk2-associated events at S phase entry	REACTOME_Pathways_22.06.2017	8.6e-15	1.1e-12	1.1e-21	3.4e-20	[-1]	Group26	15.3846	34	[AKT2, AKT3, BCL2L11, CARM1, CCND1, CCND2, CCNE1, CCNE2, CDC25A, CDK4, CDK6, CDKN1A, CDKN1B, CDKN2A, CDKN2C, E2F1, E2F3, FOXO3, HDAC1, HES1, JAG1, KAT2B, KRAS, LEF1, MYC, NOTCH1, PPARA, RB1, SMAD4, SMARCD3, SRC, TP53, WEE1, YAP1]
GO:0001793	Transcriptional regulation by RUNX3	REACTOME_Pathways_22.06.2017	8.6e-15	1.1e-12	1.1e-21	3.4e-20	[-1]	Group26	15.3846	34	[AKT2, AKT3, BCL2L11, CARM1, CCND1, CCND2, CCNE1, CCNE2, CDC25A, CDK4, CDK6, CDKN1A, CDKN1B, CDKN2A, CDKN2C, E2F1, E2F3, FOXO3, HDAC1, HES1, JAG1, KAT2B, KRAS, LEF1, MYC, NOTCH1, PPARA, RB1, SMAD4, SMARCD3, SRC, TP53, WEE1, YAP1]
GO:0001803	Regulation of RUNX3 expression and activity	REACTOME_Pathways_22.06.2017	8.6e-15	1.1e-12	1.1e-21	3.4e-20	[-1]	Group26	15.3846	34	[AKT2, AKT3, BCL2L11, CARM1, CCND1, CCND2, CCNE1, CCNE2, CDC25A, CDK4, CDK6, CDKN1A, CDKN1B, CDKN2A, CDKN2C, E2F1, E2F3, FOXO3, HDAC1, HES1, JAG1, KAT2B, KRAS, LEF1, MYC, NOTCH1, PPARA, RB1, SMAD4, SMARCD3, SRC, TP53, WEE1, YAP1]
GO:0000151	Ligand-dependent caspase activation	REACTOME_Pathways_22.06.2017	1.4e-10	1.7e-08	8.7e-13	2.2e-11	[-1]	Group27	14.4509	25	[APP, ATF1, CASP3, CHUK, CREB1, FADD, FAS, FASLG, IKBKB, IRAK1, MAP2K1, MAP2K3, MAP2K4, MAPK1, MAPK8, MAPK9, MEF2C, MYD88, NFKB1, PTPN11, TAB1, TLR2, TLR4, TNFRSF10B, TRAF6]
GO:0000237	ZBP1(DAI) mediated induction of type I IFNs	REACTOME_Pathways_22.06.2017	4.4e-06	0.00046	8.7e-13	2.2e-11	[-1]	Group27	11.3333	17	[APP, CHUK, CYLD, DDX58, FADD, IFNB1, IKBKB, IRAK1, IRF1, MAP2K1, MAP2K4, MYD88, NFKB1, SIKE1, TAB1, TNFAIP3, TRAF6]
GO:0000295	Toll Like Receptor 4 (TLR4) Cascade	REACTOME_Pathways_22.06.2017	1.4e-10	1.7e-08	8.7e-13	2.2e-11	[-1]	Group27	14.4509	25	[APP, ATF1, CASP3, CHUK, CREB1, FADD, FAS, FASLG, IKBKB, IRAK1, MAP2K1, MAP2K3, MAP2K4, MAPK1, MAPK8, MAPK9, MEF2C, MYD88, NFKB1, PTPN11, TAB1, TLR2, TLR4, TNFRSF10B, TRAF6]
GO:0000301	Activated TLR4 signalling	REACTOME_Pathways_22.06.2017	1.4e-10	1.7e-08	8.7e-13	2.2e-11	[-1]	Group27	14.4509	25	[APP, ATF1, CASP3, CHUK, CREB1, FADD, FAS, FASLG, IKBKB, IRAK1, MAP2K1, MAP2K3, MAP2K4, MAPK1, MAPK8, MAPK9, MEF2C, MYD88, NFKB1, PTPN11, TAB1, TLR2, TLR4, TNFRSF10B, TRAF6]
GO:0000302	MyD88:Mal cascade initiated on plasma membrane	REACTOME_Pathways_22.06.2017	1.4e-10	1.7e-08	8.7e-13	2.2e-11	[-1]	Group27	14.4509	25	[APP, ATF1, CASP3, CHUK, CREB1, FADD, FAS, FASLG, IKBKB, IRAK1, MAP2K1, MAP2K3, MAP2K4, MAPK1, MAPK8, MAPK9, MEF2C, MYD88, NFKB1, PTPN11, TAB1, TLR2, TLR4, TNFRSF10B, TRAF6]
GO:0000305	MyD88-independent TLR3/TLR4 cascade	REACTOME_Pathways_22.06.2017	1.4e-10	1.7e-08	8.7e-13	2.2e-11	[-1]	Group27	14.4509	25	[APP, ATF1, CASP3, CHUK, CREB1, FADD, FAS, FASLG, IKBKB, IRAK1, MAP2K1, MAP2K3, MAP2K4, MAPK1, MAPK8, MAPK9, MEF2C, MYD88, NFKB1, PTPN11, TAB1, TLR2, TLR4, TNFRSF10B, TRAF6]
GO:0000336	Toll Like Receptor 9 (TLR9) Cascade	REACTOME_Pathways_22.06.2017	1.4e-10	1.7e-08	8.7e-13	2.2e-11	[-1]	Group27	14.4509	25	[APP, ATF1, CASP3, CHUK, CREB1, FADD, FAS, FASLG, IKBKB, IRAK1, MAP2K1, MAP2K3, MAP2K4, MAPK1, MAPK8, MAPK9, MEF2C, MYD88, NFKB1, PTPN11, TAB1, TLR2, TLR4, TNFRSF10B, TRAF6]
GO:0000337	Toll Like Receptor 10 (TLR10) Cascade	REACTOME_Pathways_22.06.2017	9.5e-11	1.1e-08	8.7e-13	2.2e-11	[-1]	Group27	18.6916	20	[APP, ATF1, CHUK, CREB1, IKBKB, IRAK1, MAP2K1, MAP2K3, MAP2K4, MAPK1, MAPK8, MAPK9, MEF2C, MYD88, NFKB1, STX1A, SYT1, TAB1, TRAF6, VAMP2]
GO:0000338	Toll Like Receptor 3 (TLR3) Cascade	REACTOME_Pathways_22.06.2017	1.4e-10	1.7e-08	8.7e-13	2.2e-11	[-1]	Group27	14.4509	25	[APP, ATF1, CASP3, CHUK, CREB1, FADD, FAS, FASLG, IKBKB, IRAK1, MAP2K1, MAP2K3, MAP2K4, MAPK1, MAPK8, MAPK9, MEF2C, MYD88, NFKB1, PTPN11, TAB1, TLR2, TLR4, TNFRSF10B, TRAF6]
GO:0000339	Toll Like Receptor 5 (TLR5) Cascade	REACTOME_Pathways_22.06.2017	9.5e-11	1.1e-08	8.7e-13	2.2e-11	[-1]	Group27	18.6916	20	[APP, ATF1, CHUK, CREB1, IKBKB, IRAK1, MAP2K1, MAP2K3, MAP2K4, MAPK1, MAPK8, MAPK9, MEF2C, MYD88, NFKB1, STX1A, SYT1, TAB1, TRAF6, VAMP2]
GO:0000340	Toll Like Receptor TLR1:TLR2 Cascade	REACTOME_Pathways_22.06.2017	1.4e-10	1.7e-08	8.7e-13	2.2e-11	[-1]	Group27	14.4509	25	[APP, ATF1, CASP3, CHUK, CREB1, FADD, FAS, FASLG, IKBKB, IRAK1, MAP2K1, MAP2K3, MAP2K4, MAPK1, MAPK8, MAPK9, MEF2C, MYD88, NFKB1, PTPN11, TAB1, TLR2, TLR4, TNFRSF10B, TRAF6]
GO:0000341	Toll Like Receptor 7/8 (TLR7/8) Cascade	REACTOME_Pathways_22.06.2017	1.4e-10	1.7e-08	8.7e-13	2.2e-11	[-1]	Group27	14.4509	25	[APP, ATF1, CASP3, CHUK, CREB1, FADD, FAS, FASLG, IKBKB, IRAK1, MAP2K1, MAP2K3, MAP2K4, MAPK1, MAPK8, MAPK9, MEF2C, MYD88, NFKB1, PTPN11, TAB1, TLR2, TLR4, TNFRSF10B, TRAF6]
GO:0000342	Toll Like Receptor TLR6:TLR2 Cascade	REACTOME_Pathways_22.06.2017	1.4e-10	1.7e-08	8.7e-13	2.2e-11	[-1]	Group27	14.4509	25	[APP, ATF1, CASP3, CHUK, CREB1, FADD, FAS, FASLG, IKBKB, IRAK1, MAP2K1, MAP2K3, MAP2K4, MAPK1, MAPK8, MAPK9, MEF2C, MYD88, NFKB1, PTPN11, TAB1, TLR2, TLR4, TNFRSF10B, TRAF6]
GO:0000360	NOD1/2 Signaling Pathway	REACTOME_Pathways_22.06.2017	4.4e-06	0.00046	8.7e-13	2.2e-11	[-1]	Group27	11.3333	17	[APP, CHUK, CYLD, DDX58, FADD, IFNB1, IKBKB, IRAK1, IRF1, MAP2K1, MAP2K4, MYD88, NFKB1, SIKE1, TAB1, TNFAIP3, TRAF6]
GO:0000361	Nucleotide-binding domain, leucine rich repeat containing receptor (NLR) signaling pathways	REACTOME_Pathways_22.06.2017	3.9e-06	0.00041	8.7e-13	2.2e-11	[-1]	Group27	19.2308	10	[APP, BCL2, BCL2L1, CHUK, CYLD, IKBKB, IRAK1, TAB1, TNFAIP3, TRAF6]
GO:0000363	Toll-Like Receptors Cascades	REACTOME_Pathways_22.06.2017	1.4e-10	1.7e-08	8.7e-13	2.2e-11	[-1]	Group27	14.4509	25	[APP, ATF1, CASP3, CHUK, CREB1, FADD, FAS, FASLG, IKBKB, IRAK1, MAP2K1, MAP2K3, MAP2K4, MAPK1, MAPK8, MAPK9, MEF2C, MYD88, NFKB1, PTPN11, TAB1, TLR2, TLR4, TNFRSF10B, TRAF6]
GO:0000364	RIG-I/MDA5 mediated induction of IFN-alpha/beta pathways	REACTOME_Pathways_22.06.2017	4.4e-06	0.00046	8.7e-13	2.2e-11	[-1]	Group27	11.3333	17	[APP, CHUK, CYLD, DDX58, FADD, IFNB1, IKBKB, IRAK1, IRF1, MAP2K1, MAP2K4, MYD88, NFKB1, SIKE1, TAB1, TNFAIP3, TRAF6]
GO:0000435	RIP-mediated NFkB activation via ZBP1	REACTOME_Pathways_22.06.2017	4.4e-06	0.00046	8.7e-13	2.2e-11	[-1]	Group27	11.3333	17	[APP, CHUK, CYLD, DDX58, FADD, IFNB1, IKBKB, IRAK1, IRF1, MAP2K1, MAP2K4, MYD88, NFKB1, SIKE1, TAB1, TNFAIP3, TRAF6]
GO:0000439	Toll Like Receptor 2 (TLR2) Cascade	REACTOME_Pathways_22.06.2017	1.4e-10	1.7e-08	8.7e-13	2.2e-11	[-1]	Group27	14.4509	25	[APP, ATF1, CASP3, CHUK, CREB1, FADD, FAS, FASLG, IKBKB, IRAK1, MAP2K1, MAP2K3, MAP2K4, MAPK1, MAPK8, MAPK9, MEF2C, MYD88, NFKB1, PTPN11, TAB1, TLR2, TLR4, TNFRSF10B, TRAF6]
GO:0000506	p75NTR signals via NF-kB	REACTOME_Pathways_22.06.2017	4.4e-06	0.00046	8.7e-13	2.2e-11	[-1]	Group27	11.3333	17	[APP, CHUK, CYLD, DDX58, FADD, IFNB1, IKBKB, IRAK1, IRF1, MAP2K1, MAP2K4, MYD88, NFKB1, SIKE1, TAB1, TNFAIP3, TRAF6]
GO:0000554	Nuclear Events (kinase and transcription factor activation)	REACTOME_Pathways_22.06.2017	0.00016	0.014	8.7e-13	2.2e-11	[-1]	Group27	15.6863	8	[ATF1, CREB1, KRAS, MAPK1, MAPK8, MAPK9, MEF2C, NFKB1]
GO:0000556	ERK/MAPK targets	REACTOME_Pathways_22.06.2017	0.00016	0.014	8.7e-13	2.2e-11	[-1]	Group27	15.6863	8	[ATF1, CREB1, KRAS, MAPK1, MAPK8, MAPK9, MEF2C, NFKB1]
GO:0000562	CREB phosphorylation	REACTOME_Pathways_22.06.2017	0.00016	0.014	8.7e-13	2.2e-11	[-1]	Group27	15.6863	8	[ATF1, CREB1, KRAS, MAPK1, MAPK8, MAPK9, MEF2C, NFKB1]
GO:0000614	p75NTR recruits signalling complexes	REACTOME_Pathways_22.06.2017	4.4e-06	0.00046	8.7e-13	2.2e-11	[-1]	Group27	11.3333	17	[APP, CHUK, CYLD, DDX58, FADD, IFNB1, IKBKB, IRAK1, IRF1, MAP2K1, MAP2K4, MYD88, NFKB1, SIKE1, TAB1, TNFAIP3, TRAF6]
GO:0000615	NF-kB is activated and signals survival	REACTOME_Pathways_22.06.2017	4.4e-06	0.00046	8.7e-13	2.2e-11	[-1]	Group27	11.3333	17	[APP, CHUK, CYLD, DDX58, FADD, IFNB1, IKBKB, IRAK1, IRF1, MAP2K1, MAP2K4, MYD88, NFKB1, SIKE1, TAB1, TNFAIP3, TRAF6]
GO:0000737	TRIF-mediated programmed cell death	REACTOME_Pathways_22.06.2017	1.4e-10	1.7e-08	8.7e-13	2.2e-11	[-1]	Group27	14.4509	25	[APP, ATF1, CASP3, CHUK, CREB1, FADD, FAS, FASLG, IKBKB, IRAK1, MAP2K1, MAP2K3, MAP2K4, MAPK1, MAPK8, MAPK9, MEF2C, MYD88, NFKB1, PTPN11, TAB1, TLR2, TLR4, TNFRSF10B, TRAF6]
GO:0001096	TAK1 activates NFkB by phosphorylation and activation of IKKs complex	REACTOME_Pathways_22.06.2017	4.4e-06	0.00046	8.7e-13	2.2e-11	[-1]	Group27	11.3333	17	[APP, CHUK, CYLD, DDX58, FADD, IFNB1, IKBKB, IRAK1, IRF1, MAP2K1, MAP2K4, MYD88, NFKB1, SIKE1, TAB1, TNFAIP3, TRAF6]
GO:0001117	MAPK targets/ Nuclear events mediated by MAP kinases	REACTOME_Pathways_22.06.2017	0.00016	0.014	8.7e-13	2.2e-11	[-1]	Group27	15.6863	8	[ATF1, CREB1, KRAS, MAPK1, MAPK8, MAPK9, MEF2C, NFKB1]
GO:0001118	MAP kinase activation in TLR cascade	REACTOME_Pathways_22.06.2017	9.5e-11	1.1e-08	8.7e-13	2.2e-11	[-1]	Group27	18.6916	20	[APP, ATF1, CHUK, CREB1, IKBKB, IRAK1, MAP2K1, MAP2K3, MAP2K4, MAPK1, MAPK8, MAPK9, MEF2C, MYD88, NFKB1, STX1A, SYT1, TAB1, TRAF6, VAMP2]
GO:0001120	JNK (c-Jun kinases) phosphorylation and activation mediated by activated human TAK1	REACTOME_Pathways_22.06.2017	9.5e-11	1.1e-08	8.7e-13	2.2e-11	[-1]	Group27	18.6916	20	[APP, ATF1, CHUK, CREB1, IKBKB, IRAK1, MAP2K1, MAP2K3, MAP2K4, MAPK1, MAPK8, MAPK9, MEF2C, MYD88, NFKB1, STX1A, SYT1, TAB1, TRAF6, VAMP2]
GO:0001173	Uptake and function of anthrax toxins	REACTOME_Pathways_22.06.2017	9.5e-11	1.1e-08	8.7e-13	2.2e-11	[-1]	Group27	18.6916	20	[APP, ATF1, CHUK, CREB1, IKBKB, IRAK1, MAP2K1, MAP2K3, MAP2K4, MAPK1, MAPK8, MAPK9, MEF2C, MYD88, NFKB1, STX1A, SYT1, TAB1, TRAF6, VAMP2]
GO:0001193	Diseases of Immune System	REACTOME_Pathways_22.06.2017	1.4e-10	1.7e-08	8.7e-13	2.2e-11	[-1]	Group27	14.4509	25	[APP, ATF1, CASP3, CHUK, CREB1, FADD, FAS, FASLG, IKBKB, IRAK1, MAP2K1, MAP2K3, MAP2K4, MAPK1, MAPK8, MAPK9, MEF2C, MYD88, NFKB1, PTPN11, TAB1, TLR2, TLR4, TNFRSF10B, TRAF6]
GO:0001198	Uptake and actions of bacterial toxins	REACTOME_Pathways_22.06.2017	9.5e-11	1.1e-08	8.7e-13	2.2e-11	[-1]	Group27	18.6916	20	[APP, ATF1, CHUK, CREB1, IKBKB, IRAK1, MAP2K1, MAP2K3, MAP2K4, MAPK1, MAPK8, MAPK9, MEF2C, MYD88, NFKB1, STX1A, SYT1, TAB1, TRAF6, VAMP2]
GO:0001206	Caspase activation via extrinsic apoptotic signalling pathway	REACTOME_Pathways_22.06.2017	1.4e-10	1.7e-08	8.7e-13	2.2e-11	[-1]	Group27	14.4509	25	[APP, ATF1, CASP3, CHUK, CREB1, FADD, FAS, FASLG, IKBKB, IRAK1, MAP2K1, MAP2K3, MAP2K4, MAPK1, MAPK8, MAPK9, MEF2C, MYD88, NFKB1, PTPN11, TAB1, TLR2, TLR4, TNFRSF10B, TRAF6]
GO:0001209	Regulation of TNFR1 signaling	REACTOME_Pathways_22.06.2017	4.4e-06	0.00046	8.7e-13	2.2e-11	[-1]	Group27	11.3333	17	[APP, CHUK, CYLD, DDX58, FADD, IFNB1, IKBKB, IRAK1, IRF1, MAP2K1, MAP2K4, MYD88, NFKB1, SIKE1, TAB1, TNFAIP3, TRAF6]
GO:0001210	TNFR1-induced NFkappaB signaling pathway	REACTOME_Pathways_22.06.2017	4.4e-06	0.00046	8.7e-13	2.2e-11	[-1]	Group27	11.3333	17	[APP, CHUK, CYLD, DDX58, FADD, IFNB1, IKBKB, IRAK1, IRF1, MAP2K1, MAP2K4, MYD88, NFKB1, SIKE1, TAB1, TNFAIP3, TRAF6]
GO:0001256	Diseases associated with the TLR signaling cascade	REACTOME_Pathways_22.06.2017	1.4e-10	1.7e-08	8.7e-13	2.2e-11	[-1]	Group27	14.4509	25	[APP, ATF1, CASP3, CHUK, CREB1, FADD, FAS, FASLG, IKBKB, IRAK1, MAP2K1, MAP2K3, MAP2K4, MAPK1, MAPK8, MAPK9, MEF2C, MYD88, NFKB1, PTPN11, TAB1, TLR2, TLR4, TNFRSF10B, TRAF6]
GO:0001259	MyD88 deficiency (TLR2/4)	REACTOME_Pathways_22.06.2017	1.4e-10	1.7e-08	8.7e-13	2.2e-11	[-1]	Group27	14.4509	25	[APP, ATF1, CASP3, CHUK, CREB1, FADD, FAS, FASLG, IKBKB, IRAK1, MAP2K1, MAP2K3, MAP2K4, MAPK1, MAPK8, MAPK9, MEF2C, MYD88, NFKB1, PTPN11, TAB1, TLR2, TLR4, TNFRSF10B, TRAF6]
GO:0001264	IKBKG deficiency causes anhidrotic ectodermal dysplasia with immunodeficiency (EDA-ID) (via TLR)	REACTOME_Pathways_22.06.2017	4.4e-06	0.00046	8.7e-13	2.2e-11	[-1]	Group27	11.3333	17	[APP, CHUK, CYLD, DDX58, FADD, IFNB1, IKBKB, IRAK1, IRF1, MAP2K1, MAP2K4, MYD88, NFKB1, SIKE1, TAB1, TNFAIP3, TRAF6]
GO:0001265	IkBA variant leads to EDA-ID	REACTOME_Pathways_22.06.2017	4.4e-06	0.00046	8.7e-13	2.2e-11	[-1]	Group27	11.3333	17	[APP, CHUK, CYLD, DDX58, FADD, IFNB1, IKBKB, IRAK1, IRF1, MAP2K1, MAP2K4, MYD88, NFKB1, SIKE1, TAB1, TNFAIP3, TRAF6]
GO:0001267	IRAK4 deficiency (TLR2/4)	REACTOME_Pathways_22.06.2017	1.4e-10	1.7e-08	8.7e-13	2.2e-11	[-1]	Group27	14.4509	25	[APP, ATF1, CASP3, CHUK, CREB1, FADD, FAS, FASLG, IKBKB, IRAK1, MAP2K1, MAP2K3, MAP2K4, MAPK1, MAPK8, MAPK9, MEF2C, MYD88, NFKB1, PTPN11, TAB1, TLR2, TLR4, TNFRSF10B, TRAF6]
GO:0001293	CD209 (DC-SIGN) signaling	REACTOME_Pathways_22.06.2017	0.00016	0.014	8.7e-13	2.2e-11	[-1]	Group27	15.6863	8	[ATF1, CREB1, KRAS, MAPK1, MAPK8, MAPK9, MEF2C, NFKB1]
GO:0001398	MAP3K8 (TPL2)-dependent MAPK1/3 activation	REACTOME_Pathways_22.06.2017	4.4e-06	0.00046	8.7e-13	2.2e-11	[-1]	Group27	11.3333	17	[APP, CHUK, CYLD, DDX58, FADD, IFNB1, IKBKB, IRAK1, IRF1, MAP2K1, MAP2K4, MYD88, NFKB1, SIKE1, TAB1, TNFAIP3, TRAF6]
GO:0001403	Regulation of TLR by endogenous ligand	REACTOME_Pathways_22.06.2017	1.4e-10	1.7e-08	8.7e-13	2.2e-11	[-1]	Group27	14.4509	25	[APP, ATF1, CASP3, CHUK, CREB1, FADD, FAS, FASLG, IKBKB, IRAK1, MAP2K1, MAP2K3, MAP2K4, MAPK1, MAPK8, MAPK9, MEF2C, MYD88, NFKB1, PTPN11, TAB1, TLR2, TLR4, TNFRSF10B, TRAF6]
GO:0001441	Inflammasomes	REACTOME_Pathways_22.06.2017	3.9e-06	0.00041	8.7e-13	2.2e-11	[-1]	Group27	19.2308	10	[APP, BCL2, BCL2L1, CHUK, CYLD, IKBKB, IRAK1, TAB1, TNFAIP3, TRAF6]
GO:0001682	TNF signaling	REACTOME_Pathways_22.06.2017	4.4e-06	0.00046	8.7e-13	2.2e-11	[-1]	Group27	11.3333	17	[APP, CHUK, CYLD, DDX58, FADD, IFNB1, IKBKB, IRAK1, IRF1, MAP2K1, MAP2K4, MYD88, NFKB1, SIKE1, TAB1, TNFAIP3, TRAF6]
GO:0001717	The AIM2 inflammasome	REACTOME_Pathways_22.06.2017	3.9e-06	0.00041	8.7e-13	2.2e-11	[-1]	Group27	19.2308	10	[APP, BCL2, BCL2L1, CHUK, CYLD, IKBKB, IRAK1, TAB1, TNFAIP3, TRAF6]
GO:0001858	TRAF3-dependent IRF activation pathway	REACTOME_Pathways_22.06.2017	0.00058	0.046	8.7e-13	2.2e-11	[-1]	Group27	17.6471	6	[DDX58, IFNB1, IRF1, MYD88, SIKE1, TRAF6]
GO:0001860	TRAF6 mediated IRF7 activation	REACTOME_Pathways_22.06.2017	0.00058	0.046	8.7e-13	2.2e-11	[-1]	Group27	17.6471	6	[DDX58, IFNB1, IRF1, MYD88, SIKE1, TRAF6]
GO:0001861	TRAF6 mediated NF-kB activation	REACTOME_Pathways_22.06.2017	4.4e-06	0.00046	8.7e-13	2.2e-11	[-1]	Group27	11.3333	17	[APP, CHUK, CYLD, DDX58, FADD, IFNB1, IKBKB, IRAK1, IRF1, MAP2K1, MAP2K4, MYD88, NFKB1, SIKE1, TAB1, TNFAIP3, TRAF6]
GO:0001862	NF-kB activation through FADD/RIP-1 pathway mediated by caspase-8 and -10	REACTOME_Pathways_22.06.2017	4.4e-06	0.00046	8.7e-13	2.2e-11	[-1]	Group27	11.3333	17	[APP, CHUK, CYLD, DDX58, FADD, IFNB1, IKBKB, IRAK1, IRF1, MAP2K1, MAP2K4, MYD88, NFKB1, SIKE1, TAB1, TNFAIP3, TRAF6]
GO:0001865	Activation of IRF3/IRF7 mediated by TBK1/IKK epsilon	REACTOME_Pathways_22.06.2017	1.4e-10	1.7e-08	8.7e-13	2.2e-11	[-1]	Group27	14.4509	25	[APP, ATF1, CASP3, CHUK, CREB1, FADD, FAS, FASLG, IKBKB, IRAK1, MAP2K1, MAP2K3, MAP2K4, MAPK1, MAPK8, MAPK9, MEF2C, MYD88, NFKB1, PTPN11, TAB1, TLR2, TLR4, TNFRSF10B, TRAF6]
GO:0001866	IRAK1 recruits IKK complex	REACTOME_Pathways_22.06.2017	4.4e-06	0.00046	8.7e-13	2.2e-11	[-1]	Group27	11.3333	17	[APP, CHUK, CYLD, DDX58, FADD, IFNB1, IKBKB, IRAK1, IRF1, MAP2K1, MAP2K4, MYD88, NFKB1, SIKE1, TAB1, TNFAIP3, TRAF6]
GO:0001867	IKK complex recruitment mediated by RIP1	REACTOME_Pathways_22.06.2017	1.4e-10	1.7e-08	8.7e-13	2.2e-11	[-1]	Group27	14.4509	25	[APP, ATF1, CASP3, CHUK, CREB1, FADD, FAS, FASLG, IKBKB, IRAK1, MAP2K1, MAP2K3, MAP2K4, MAPK1, MAPK8, MAPK9, MEF2C, MYD88, NFKB1, PTPN11, TAB1, TLR2, TLR4, TNFRSF10B, TRAF6]
GO:0001869	TRIF-mediated TLR3/TLR4 signaling	REACTOME_Pathways_22.06.2017	1.4e-10	1.7e-08	8.7e-13	2.2e-11	[-1]	Group27	14.4509	25	[APP, ATF1, CASP3, CHUK, CREB1, FADD, FAS, FASLG, IKBKB, IRAK1, MAP2K1, MAP2K3, MAP2K4, MAPK1, MAPK8, MAPK9, MEF2C, MYD88, NFKB1, PTPN11, TAB1, TLR2, TLR4, TNFRSF10B, TRAF6]
GO:0001870	TRAF6 mediated induction of TAK1 complex	REACTOME_Pathways_22.06.2017	1.4e-10	1.7e-08	8.7e-13	2.2e-11	[-1]	Group27	14.4509	25	[APP, ATF1, CASP3, CHUK, CREB1, FADD, FAS, FASLG, IKBKB, IRAK1, MAP2K1, MAP2K3, MAP2K4, MAPK1, MAPK8, MAPK9, MEF2C, MYD88, NFKB1, PTPN11, TAB1, TLR2, TLR4, TNFRSF10B, TRAF6]
GO:0001877	TRAF6 mediated induction of NFkB and MAP kinases upon TLR7/8 or 9 activation	REACTOME_Pathways_22.06.2017	1.4e-10	1.7e-08	8.7e-13	2.2e-11	[-1]	Group27	14.4509	25	[APP, ATF1, CASP3, CHUK, CREB1, FADD, FAS, FASLG, IKBKB, IRAK1, MAP2K1, MAP2K3, MAP2K4, MAPK1, MAPK8, MAPK9, MEF2C, MYD88, NFKB1, PTPN11, TAB1, TLR2, TLR4, TNFRSF10B, TRAF6]
GO:0001878	IRAK1 recruits IKK complex upon TLR7/8 or 9 stimulation	REACTOME_Pathways_22.06.2017	4.4e-06	0.00046	8.7e-13	2.2e-11	[-1]	Group27	11.3333	17	[APP, CHUK, CYLD, DDX58, FADD, IFNB1, IKBKB, IRAK1, IRF1, MAP2K1, MAP2K4, MYD88, NFKB1, SIKE1, TAB1, TNFAIP3, TRAF6]
GO:0001879	MyD88 dependent cascade initiated on endosome	REACTOME_Pathways_22.06.2017	1.4e-10	1.7e-08	8.7e-13	2.2e-11	[-1]	Group27	14.4509	25	[APP, ATF1, CASP3, CHUK, CREB1, FADD, FAS, FASLG, IKBKB, IRAK1, MAP2K1, MAP2K3, MAP2K4, MAPK1, MAPK8, MAPK9, MEF2C, MYD88, NFKB1, PTPN11, TAB1, TLR2, TLR4, TNFRSF10B, TRAF6]
GO:0001880	IRAK2 mediated activation of TAK1 complex upon TLR7/8 or 9 stimulation	REACTOME_Pathways_22.06.2017	1.4e-10	1.7e-08	8.7e-13	2.2e-11	[-1]	Group27	14.4509	25	[APP, ATF1, CASP3, CHUK, CREB1, FADD, FAS, FASLG, IKBKB, IRAK1, MAP2K1, MAP2K3, MAP2K4, MAPK1, MAPK8, MAPK9, MEF2C, MYD88, NFKB1, PTPN11, TAB1, TLR2, TLR4, TNFRSF10B, TRAF6]
GO:0001887	MyD88 cascade initiated on plasma membrane	REACTOME_Pathways_22.06.2017	9.5e-11	1.1e-08	8.7e-13	2.2e-11	[-1]	Group27	18.6916	20	[APP, ATF1, CHUK, CREB1, IKBKB, IRAK1, MAP2K1, MAP2K3, MAP2K4, MAPK1, MAPK8, MAPK9, MEF2C, MYD88, NFKB1, STX1A, SYT1, TAB1, TRAF6, VAMP2]
GO:0000084	Signaling by FGFR in disease	REACTOME_Pathways_22.06.2017	1.1e-05	0.0011	6.2e-09	1.2e-07	[-1]	Group28	17.2414	10	[FGF2, FGF7, FGF9, FGFR1, GAB2, KRAS, LRRFIP1, PIK3R1, STAT1, STAT3]
GO:0000444	Signaling by cytosolic FGFR1 fusion mutants	REACTOME_Pathways_22.06.2017	1.1e-05	0.0011	6.2e-09	1.2e-07	[-1]	Group28	17.2414	10	[FGF2, FGF7, FGF9, FGFR1, GAB2, KRAS, LRRFIP1, PIK3R1, STAT1, STAT3]
GO:0000446	FGFR1 mutant receptor activation	REACTOME_Pathways_22.06.2017	1.1e-05	0.0011	6.2e-09	1.2e-07	[-1]	Group28	17.2414	10	[FGF2, FGF7, FGF9, FGFR1, GAB2, KRAS, LRRFIP1, PIK3R1, STAT1, STAT3]
GO:0000447	FGFR2 mutant receptor activation	REACTOME_Pathways_22.06.2017	6.1e-05	0.0056	6.2e-09	1.2e-07	[-1]	Group28	8.13953	21	[AGO1, COPS8, FGF2, FGF7, FGF9, KLB, KLF4, KRAS, MAPK1, NANOG, PIAS3, PIK3R1, POU5F1, PTPN11, SMAD2, SMAD4, SOX2, SPRY2, SRSF1, STAT3, YY1]
GO:0000449	Signaling by activated point mutants of FGFR3	REACTOME_Pathways_22.06.2017	1.8e-05	0.0018	6.2e-09	1.2e-07	[-1]	Group28	21.0526	8	[FGF2, FGF9, KLB, KRAS, MAPK1, PIK3R1, PTPN11, SPRY2]
GO:0000456	Regulation of beta-cell development	REACTOME_Pathways_22.06.2017	9.5e-08	1.1e-05	6.2e-09	1.2e-07	[-1]	Group28	18.1818	14	[AKT2, AKT3, FGF2, FGF7, FGF9, FOXO1, HES1, KRAS, MAPK1, NOTCH1, PAX6, PIK3R1, PTPN11, SPRY2]
GO:0000471	Signaling by FGFR	REACTOME_Pathways_22.06.2017	6.1e-05	0.0056	6.2e-09	1.2e-07	[-1]	Group28	8.13953	21	[AGO1, COPS8, FGF2, FGF7, FGF9, KLB, KLF4, KRAS, MAPK1, NANOG, PIAS3, PIK3R1, POU5F1, PTPN11, SMAD2, SMAD4, SOX2, SPRY2, SRSF1, STAT3, YY1]
GO:0000472	FGFR3 ligand binding and activation	REACTOME_Pathways_22.06.2017	1.8e-05	0.0018	6.2e-09	1.2e-07	[-1]	Group28	21.0526	8	[FGF2, FGF9, KLB, KRAS, MAPK1, PIK3R1, PTPN11, SPRY2]
GO:0000473	FGFR2 ligand binding and activation	REACTOME_Pathways_22.06.2017	9.5e-08	1.1e-05	6.2e-09	1.2e-07	[-1]	Group28	18.1818	14	[AKT2, AKT3, FGF2, FGF7, FGF9, FOXO1, HES1, KRAS, MAPK1, NOTCH1, PAX6, PIK3R1, PTPN11, SPRY2]
GO:0000474	FGFR1 ligand binding and activation	REACTOME_Pathways_22.06.2017	9.5e-08	1.1e-05	6.2e-09	1.2e-07	[-1]	Group28	18.1818	14	[AKT2, AKT3, FGF2, FGF7, FGF9, FOXO1, HES1, KRAS, MAPK1, NOTCH1, PAX6, PIK3R1, PTPN11, SPRY2]
GO:0000475	FGFR4 ligand binding and activation	REACTOME_Pathways_22.06.2017	1.8e-05	0.0018	6.2e-09	1.2e-07	[-1]	Group28	21.0526	8	[FGF2, FGF9, KLB, KRAS, MAPK1, PIK3R1, PTPN11, SPRY2]
GO:0000476	FGFR1b ligand binding and activation	REACTOME_Pathways_22.06.2017	9.5e-08	1.1e-05	6.2e-09	1.2e-07	[-1]	Group28	18.1818	14	[AKT2, AKT3, FGF2, FGF7, FGF9, FOXO1, HES1, KRAS, MAPK1, NOTCH1, PAX6, PIK3R1, PTPN11, SPRY2]
GO:0000478	FGFR3c ligand binding and activation	REACTOME_Pathways_22.06.2017	1.8e-05	0.0018	6.2e-09	1.2e-07	[-1]	Group28	21.0526	8	[FGF2, FGF9, KLB, KRAS, MAPK1, PIK3R1, PTPN11, SPRY2]
GO:0000481	FGFR2c ligand binding and activation	REACTOME_Pathways_22.06.2017	1.8e-05	0.0018	6.2e-09	1.2e-07	[-1]	Group28	21.0526	8	[FGF2, FGF9, KLB, KRAS, MAPK1, PIK3R1, PTPN11, SPRY2]
GO:0000482	FGFR2b ligand binding and activation	REACTOME_Pathways_22.06.2017	9.5e-08	1.1e-05	6.2e-09	1.2e-07	[-1]	Group28	18.1818	14	[AKT2, AKT3, FGF2, FGF7, FGF9, FOXO1, HES1, KRAS, MAPK1, NOTCH1, PAX6, PIK3R1, PTPN11, SPRY2]
GO:0000596	FGFR3 mutant receptor activation	REACTOME_Pathways_22.06.2017	1.8e-05	0.0018	6.2e-09	1.2e-07	[-1]	Group28	21.0526	8	[FGF2, FGF9, KLB, KRAS, MAPK1, PIK3R1, PTPN11, SPRY2]
GO:0000598	Activated point mutants of FGFR2	REACTOME_Pathways_22.06.2017	9.5e-08	1.1e-05	6.2e-09	1.2e-07	[-1]	Group28	18.1818	14	[AKT2, AKT3, FGF2, FGF7, FGF9, FOXO1, HES1, KRAS, MAPK1, NOTCH1, PAX6, PIK3R1, PTPN11, SPRY2]
GO:0000603	MicroRNA (miRNA) biogenesis	REACTOME_Pathways_22.06.2017	6.1e-05	0.0056	6.2e-09	1.2e-07	[-1]	Group28	8.13953	21	[AGO1, COPS8, FGF2, FGF7, FGF9, KLB, KLF4, KRAS, MAPK1, NANOG, PIAS3, PIK3R1, POU5F1, PTPN11, SMAD2, SMAD4, SOX2, SPRY2, SRSF1, STAT3, YY1]
GO:0000628	Regulation of gene expression in early pancreatic precursor cells	REACTOME_Pathways_22.06.2017	9.5e-08	1.1e-05	6.2e-09	1.2e-07	[-1]	Group28	18.1818	14	[AKT2, AKT3, FGF2, FGF7, FGF9, FOXO1, HES1, KRAS, MAPK1, NOTCH1, PAX6, PIK3R1, PTPN11, SPRY2]
GO:0001133	Transcriptional regulation of pluripotent stem cells	REACTOME_Pathways_22.06.2017	6.1e-05	0.0056	6.2e-09	1.2e-07	[-1]	Group28	8.13953	21	[AGO1, COPS8, FGF2, FGF7, FGF9, KLB, KLF4, KRAS, MAPK1, NANOG, PIAS3, PIK3R1, POU5F1, PTPN11, SMAD2, SMAD4, SOX2, SPRY2, SRSF1, STAT3, YY1]
GO:0001255	PIWI-interacting RNA (piRNA) biogenesis	REACTOME_Pathways_22.06.2017	6.1e-05	0.0056	6.2e-09	1.2e-07	[-1]	Group28	8.13953	21	[AGO1, COPS8, FGF2, FGF7, FGF9, KLB, KLF4, KRAS, MAPK1, NANOG, PIAS3, PIK3R1, POU5F1, PTPN11, SMAD2, SMAD4, SOX2, SPRY2, SRSF1, STAT3, YY1]
GO:0001327	Phospholipase C-mediated cascade: FGFR1	REACTOME_Pathways_22.06.2017	9.5e-08	1.1e-05	6.2e-09	1.2e-07	[-1]	Group28	18.1818	14	[AKT2, AKT3, FGF2, FGF7, FGF9, FOXO1, HES1, KRAS, MAPK1, NOTCH1, PAX6, PIK3R1, PTPN11, SPRY2]
GO:0001328	Phospholipase C-mediated cascade; FGFR2	REACTOME_Pathways_22.06.2017	9.5e-08	1.1e-05	6.2e-09	1.2e-07	[-1]	Group28	18.1818	14	[AKT2, AKT3, FGF2, FGF7, FGF9, FOXO1, HES1, KRAS, MAPK1, NOTCH1, PAX6, PIK3R1, PTPN11, SPRY2]
GO:0001329	Phospholipase C-mediated cascade; FGFR3	REACTOME_Pathways_22.06.2017	1.8e-05	0.0018	6.2e-09	1.2e-07	[-1]	Group28	21.0526	8	[FGF2, FGF9, KLB, KRAS, MAPK1, PIK3R1, PTPN11, SPRY2]
GO:0001330	Phospholipase C-mediated cascade; FGFR4	REACTOME_Pathways_22.06.2017	1.8e-05	0.0018	6.2e-09	1.2e-07	[-1]	Group28	21.0526	8	[FGF2, FGF9, KLB, KRAS, MAPK1, PIK3R1, PTPN11, SPRY2]
GO:0001331	Downstream signaling of activated FGFR1	REACTOME_Pathways_22.06.2017	9.5e-08	1.1e-05	6.2e-09	1.2e-07	[-1]	Group28	18.1818	14	[AKT2, AKT3, FGF2, FGF7, FGF9, FOXO1, HES1, KRAS, MAPK1, NOTCH1, PAX6, PIK3R1, PTPN11, SPRY2]
GO:0001332	SHC-mediated cascade:FGFR1	REACTOME_Pathways_22.06.2017	9.5e-08	1.1e-05	6.2e-09	1.2e-07	[-1]	Group28	18.1818	14	[AKT2, AKT3, FGF2, FGF7, FGF9, FOXO1, HES1, KRAS, MAPK1, NOTCH1, PAX6, PIK3R1, PTPN11, SPRY2]
GO:0001333	PI-3K cascade:FGFR1	REACTOME_Pathways_22.06.2017	9.5e-08	1.1e-05	6.2e-09	1.2e-07	[-1]	Group28	18.1818	14	[AKT2, AKT3, FGF2, FGF7, FGF9, FOXO1, HES1, KRAS, MAPK1, NOTCH1, PAX6, PIK3R1, PTPN11, SPRY2]
GO:0001334	FRS-mediated FGFR1 signaling	REACTOME_Pathways_22.06.2017	9.5e-08	1.1e-05	6.2e-09	1.2e-07	[-1]	Group28	18.1818	14	[AKT2, AKT3, FGF2, FGF7, FGF9, FOXO1, HES1, KRAS, MAPK1, NOTCH1, PAX6, PIK3R1, PTPN11, SPRY2]
GO:0001335	PI-3K cascade:FGFR2	REACTOME_Pathways_22.06.2017	9.5e-08	1.1e-05	6.2e-09	1.2e-07	[-1]	Group28	18.1818	14	[AKT2, AKT3, FGF2, FGF7, FGF9, FOXO1, HES1, KRAS, MAPK1, NOTCH1, PAX6, PIK3R1, PTPN11, SPRY2]
GO:0001336	Downstream signaling of activated FGFR2	REACTOME_Pathways_22.06.2017	9.5e-08	1.1e-05	6.2e-09	1.2e-07	[-1]	Group28	18.1818	14	[AKT2, AKT3, FGF2, FGF7, FGF9, FOXO1, HES1, KRAS, MAPK1, NOTCH1, PAX6, PIK3R1, PTPN11, SPRY2]
GO:0001337	SHC-mediated cascade:FGFR2	REACTOME_Pathways_22.06.2017	9.5e-08	1.1e-05	6.2e-09	1.2e-07	[-1]	Group28	18.1818	14	[AKT2, AKT3, FGF2, FGF7, FGF9, FOXO1, HES1, KRAS, MAPK1, NOTCH1, PAX6, PIK3R1, PTPN11, SPRY2]
GO:0001338	FRS-mediated FGFR2 signaling	REACTOME_Pathways_22.06.2017	9.5e-08	1.1e-05	6.2e-09	1.2e-07	[-1]	Group28	18.1818	14	[AKT2, AKT3, FGF2, FGF7, FGF9, FOXO1, HES1, KRAS, MAPK1, NOTCH1, PAX6, PIK3R1, PTPN11, SPRY2]
GO:0001339	SHC-mediated cascade:FGFR3	REACTOME_Pathways_22.06.2017	1.8e-05	0.0018	6.2e-09	1.2e-07	[-1]	Group28	21.0526	8	[FGF2, FGF9, KLB, KRAS, MAPK1, PIK3R1, PTPN11, SPRY2]
GO:0001340	FRS-mediated FGFR3 signaling	REACTOME_Pathways_22.06.2017	1.8e-05	0.0018	6.2e-09	1.2e-07	[-1]	Group28	21.0526	8	[FGF2, FGF9, KLB, KRAS, MAPK1, PIK3R1, PTPN11, SPRY2]
GO:0001341	Downstream signaling of activated FGFR3	REACTOME_Pathways_22.06.2017	1.8e-05	0.0018	6.2e-09	1.2e-07	[-1]	Group28	21.0526	8	[FGF2, FGF9, KLB, KRAS, MAPK1, PIK3R1, PTPN11, SPRY2]
GO:0001342	PI-3K cascade:FGFR3	REACTOME_Pathways_22.06.2017	1.8e-05	0.0018	6.2e-09	1.2e-07	[-1]	Group28	21.0526	8	[FGF2, FGF9, KLB, KRAS, MAPK1, PIK3R1, PTPN11, SPRY2]
GO:0001343	FRS-mediated FGFR4 signaling	REACTOME_Pathways_22.06.2017	1.8e-05	0.0018	6.2e-09	1.2e-07	[-1]	Group28	21.0526	8	[FGF2, FGF9, KLB, KRAS, MAPK1, PIK3R1, PTPN11, SPRY2]
GO:0001344	Downstream signaling of activated FGFR4	REACTOME_Pathways_22.06.2017	1.8e-05	0.0018	6.2e-09	1.2e-07	[-1]	Group28	21.0526	8	[FGF2, FGF9, KLB, KRAS, MAPK1, PIK3R1, PTPN11, SPRY2]
GO:0001345	SHC-mediated cascade:FGFR4	REACTOME_Pathways_22.06.2017	1.8e-05	0.0018	6.2e-09	1.2e-07	[-1]	Group28	21.0526	8	[FGF2, FGF9, KLB, KRAS, MAPK1, PIK3R1, PTPN11, SPRY2]
GO:0001346	PI-3K cascade:FGFR4	REACTOME_Pathways_22.06.2017	1.8e-05	0.0018	6.2e-09	1.2e-07	[-1]	Group28	21.0526	8	[FGF2, FGF9, KLB, KRAS, MAPK1, PIK3R1, PTPN11, SPRY2]
GO:0001347	Negative regulation of FGFR1 signaling	REACTOME_Pathways_22.06.2017	9.5e-08	1.1e-05	6.2e-09	1.2e-07	[-1]	Group28	18.1818	14	[AKT2, AKT3, FGF2, FGF7, FGF9, FOXO1, HES1, KRAS, MAPK1, NOTCH1, PAX6, PIK3R1, PTPN11, SPRY2]
GO:0001348	Negative regulation of FGFR2 signaling	REACTOME_Pathways_22.06.2017	9.5e-08	1.1e-05	6.2e-09	1.2e-07	[-1]	Group28	18.1818	14	[AKT2, AKT3, FGF2, FGF7, FGF9, FOXO1, HES1, KRAS, MAPK1, NOTCH1, PAX6, PIK3R1, PTPN11, SPRY2]
GO:0001349	Negative regulation of FGFR3 signaling	REACTOME_Pathways_22.06.2017	1.8e-05	0.0018	6.2e-09	1.2e-07	[-1]	Group28	21.0526	8	[FGF2, FGF9, KLB, KRAS, MAPK1, PIK3R1, PTPN11, SPRY2]
GO:0001350	Negative regulation of FGFR4 signaling	REACTOME_Pathways_22.06.2017	1.8e-05	0.0018	6.2e-09	1.2e-07	[-1]	Group28	21.0526	8	[FGF2, FGF9, KLB, KRAS, MAPK1, PIK3R1, PTPN11, SPRY2]
GO:0001351	Signaling by FGFR1	REACTOME_Pathways_22.06.2017	9.5e-08	1.1e-05	6.2e-09	1.2e-07	[-1]	Group28	18.1818	14	[AKT2, AKT3, FGF2, FGF7, FGF9, FOXO1, HES1, KRAS, MAPK1, NOTCH1, PAX6, PIK3R1, PTPN11, SPRY2]
GO:0001352	Signaling by FGFR2	REACTOME_Pathways_22.06.2017	6.1e-05	0.0056	6.2e-09	1.2e-07	[-1]	Group28	8.13953	21	[AGO1, COPS8, FGF2, FGF7, FGF9, KLB, KLF4, KRAS, MAPK1, NANOG, PIAS3, PIK3R1, POU5F1, PTPN11, SMAD2, SMAD4, SOX2, SPRY2, SRSF1, STAT3, YY1]
GO:0001353	Signaling by FGFR3	REACTOME_Pathways_22.06.2017	1.8e-05	0.0018	6.2e-09	1.2e-07	[-1]	Group28	21.0526	8	[FGF2, FGF9, KLB, KRAS, MAPK1, PIK3R1, PTPN11, SPRY2]
GO:0001354	Signaling by FGFR4	REACTOME_Pathways_22.06.2017	1.8e-05	0.0018	6.2e-09	1.2e-07	[-1]	Group28	21.0526	8	[FGF2, FGF9, KLB, KRAS, MAPK1, PIK3R1, PTPN11, SPRY2]
GO:0001355	Signaling by FGFR2 in disease	REACTOME_Pathways_22.06.2017	6.1e-05	0.0056	6.2e-09	1.2e-07	[-1]	Group28	8.13953	21	[AGO1, COPS8, FGF2, FGF7, FGF9, KLB, KLF4, KRAS, MAPK1, NANOG, PIAS3, PIK3R1, POU5F1, PTPN11, SMAD2, SMAD4, SOX2, SPRY2, SRSF1, STAT3, YY1]
GO:0001357	Signaling by FGFR1 in disease	REACTOME_Pathways_22.06.2017	1.1e-05	0.0011	6.2e-09	1.2e-07	[-1]	Group28	17.2414	10	[FGF2, FGF7, FGF9, FGFR1, GAB2, KRAS, LRRFIP1, PIK3R1, STAT1, STAT3]
GO:0001358	Signaling by FGFR3 in disease	REACTOME_Pathways_22.06.2017	1.8e-05	0.0018	6.2e-09	1.2e-07	[-1]	Group28	21.0526	8	[FGF2, FGF9, KLB, KRAS, MAPK1, PIK3R1, PTPN11, SPRY2]
GO:0001365	FGFRL1 modulation of FGFR1 signaling	REACTOME_Pathways_22.06.2017	9.5e-08	1.1e-05	6.2e-09	1.2e-07	[-1]	Group28	18.1818	14	[AKT2, AKT3, FGF2, FGF7, FGF9, FOXO1, HES1, KRAS, MAPK1, NOTCH1, PAX6, PIK3R1, PTPN11, SPRY2]
GO:0001435	Nucleotide Excision Repair	REACTOME_Pathways_22.06.2017	6.1e-05	0.0056	6.2e-09	1.2e-07	[-1]	Group28	8.13953	21	[AGO1, COPS8, FGF2, FGF7, FGF9, KLB, KLF4, KRAS, MAPK1, NANOG, PIAS3, PIK3R1, POU5F1, PTPN11, SMAD2, SMAD4, SOX2, SPRY2, SRSF1, STAT3, YY1]
GO:0001449	Formation of TC-NER Pre-Incision Complex	REACTOME_Pathways_22.06.2017	6.1e-05	0.0056	6.2e-09	1.2e-07	[-1]	Group28	8.13953	21	[AGO1, COPS8, FGF2, FGF7, FGF9, KLB, KLF4, KRAS, MAPK1, NANOG, PIAS3, PIK3R1, POU5F1, PTPN11, SMAD2, SMAD4, SOX2, SPRY2, SRSF1, STAT3, YY1]
GO:0001450	Transcription-Coupled Nucleotide Excision Repair (TC-NER)	REACTOME_Pathways_22.06.2017	6.1e-05	0.0056	6.2e-09	1.2e-07	[-1]	Group28	8.13953	21	[AGO1, COPS8, FGF2, FGF7, FGF9, KLB, KLF4, KRAS, MAPK1, NANOG, PIAS3, PIK3R1, POU5F1, PTPN11, SMAD2, SMAD4, SOX2, SPRY2, SRSF1, STAT3, YY1]
GO:0001451	Dual incision in TC-NER	REACTOME_Pathways_22.06.2017	6.1e-05	0.0056	6.2e-09	1.2e-07	[-1]	Group28	8.13953	21	[AGO1, COPS8, FGF2, FGF7, FGF9, KLB, KLF4, KRAS, MAPK1, NANOG, PIAS3, PIK3R1, POU5F1, PTPN11, SMAD2, SMAD4, SOX2, SPRY2, SRSF1, STAT3, YY1]
GO:0001452	Gap-filling DNA repair synthesis and ligation in TC-NER	REACTOME_Pathways_22.06.2017	6.1e-05	0.0056	6.2e-09	1.2e-07	[-1]	Group28	8.13953	21	[AGO1, COPS8, FGF2, FGF7, FGF9, KLB, KLF4, KRAS, MAPK1, NANOG, PIAS3, PIK3R1, POU5F1, PTPN11, SMAD2, SMAD4, SOX2, SPRY2, SRSF1, STAT3, YY1]
GO:0001490	FGFR2 alternative splicing	REACTOME_Pathways_22.06.2017	6.1e-05	0.0056	6.2e-09	1.2e-07	[-1]	Group28	8.13953	21	[AGO1, COPS8, FGF2, FGF7, FGF9, KLB, KLF4, KRAS, MAPK1, NANOG, PIAS3, PIK3R1, POU5F1, PTPN11, SMAD2, SMAD4, SOX2, SPRY2, SRSF1, STAT3, YY1]
GO:0001607	mRNA Splicing - Minor Pathway	REACTOME_Pathways_22.06.2017	6.1e-05	0.0056	6.2e-09	1.2e-07	[-1]	Group28	8.13953	21	[AGO1, COPS8, FGF2, FGF7, FGF9, KLB, KLF4, KRAS, MAPK1, NANOG, PIAS3, PIK3R1, POU5F1, PTPN11, SMAD2, SMAD4, SOX2, SPRY2, SRSF1, STAT3, YY1]
GO:0001740	Signaling by FGFR2 IIIa TM	REACTOME_Pathways_22.06.2017	6.1e-05	0.0056	6.2e-09	1.2e-07	[-1]	Group28	8.13953	21	[AGO1, COPS8, FGF2, FGF7, FGF9, KLB, KLF4, KRAS, MAPK1, NANOG, PIAS3, PIK3R1, POU5F1, PTPN11, SMAD2, SMAD4, SOX2, SPRY2, SRSF1, STAT3, YY1]
GO:0001749	Signaling by FGFR3 point mutants in cancer	REACTOME_Pathways_22.06.2017	1.8e-05	0.0018	6.2e-09	1.2e-07	[-1]	Group28	21.0526	8	[FGF2, FGF9, KLB, KRAS, MAPK1, PIK3R1, PTPN11, SPRY2]
GO:0000057	IRS-mediated signalling	REACTOME_Pathways_22.06.2017	1.9e-21	2.5e-19	4e-12	9.8e-11	[-1]	Group29	5.59378	187	[ADCY6, AGO1, AKT2, AKT3, ANP32A, APAF1, APP, ATF1, ATG16L1, AXIN2, AXL, BARD1, BCL2, BCL2L1, BCL2L11, BCL6, BMI1, BRCA1, CASP3, CCL20, CCL22, CCL5, CCND1, CCND2, CCNE1, CCNE2, CCNF, CCR1, CD40LG, CD44, CDC14A, CDC25A, CDK4, CDK6, CDKN1A, CDKN1B, CDKN2A, CDKN2C, CEBPB, CHEK1, CHEK2, CHUK, CLU, COL1A2, COL4A1, COPS8, CREB1, CRKL, CSF1R, CXCL8, CYLD, DDX58, DERL1, DLL1, DUSP10, E2F1, E2F3, EGFR, EI…
GO:0000060	SOS-mediated signalling	REACTOME_Pathways_22.06.2017	1.9e-21	2.5e-19	4e-12	9.8e-11	[-1]	Group29	5.59378	187	[ADCY6, AGO1, AKT2, AKT3, ANP32A, APAF1, APP, ATF1, ATG16L1, AXIN2, AXL, BARD1, BCL2, BCL2L1, BCL2L11, BCL6, BMI1, BRCA1, CASP3, CCL20, CCL22, CCL5, CCND1, CCND2, CCNE1, CCNE2, CCNF, CCR1, CD40LG, CD44, CDC14A, CDC25A, CDK4, CDK6, CDKN1A, CDKN1B, CDKN2A, CDKN2C, CEBPB, CHEK1, CHEK2, CHUK, CLU, COL1A2, COL4A1, COPS8, CREB1, CRKL, CSF1R, CXCL8, CYLD, DDX58, DERL1, DLL1, DUSP10, E2F1, E2F3, EGFR, EI…
GO:0000071	Downstream signaling events of B Cell Receptor (BCR)	REACTOME_Pathways_22.06.2017	1.9e-21	2.5e-19	4e-12	9.8e-11	[-1]	Group29	5.59378	187	[ADCY6, AGO1, AKT2, AKT3, ANP32A, APAF1, APP, ATF1, ATG16L1, AXIN2, AXL, BARD1, BCL2, BCL2L1, BCL2L11, BCL6, BMI1, BRCA1, CASP3, CCL20, CCL22, CCL5, CCND1, CCND2, CCNE1, CCNE2, CCNF, CCR1, CD40LG, CD44, CDC14A, CDC25A, CDK4, CDK6, CDKN1A, CDKN1B, CDKN2A, CDKN2C, CEBPB, CHEK1, CHEK2, CHUK, CLU, COL1A2, COL4A1, COPS8, CREB1, CRKL, CSF1R, CXCL8, CYLD, DDX58, DERL1, DLL1, DUSP10, E2F1, E2F3, EGFR, EI…
GO:0000072	Activation of NF-kappaB in B cells	REACTOME_Pathways_22.06.2017	1.9e-21	2.5e-19	4e-12	9.8e-11	[-1]	Group29	5.59378	187	[ADCY6, AGO1, AKT2, AKT3, ANP32A, APAF1, APP, ATF1, ATG16L1, AXIN2, AXL, BARD1, BCL2, BCL2L1, BCL2L11, BCL6, BMI1, BRCA1, CASP3, CCL20, CCL22, CCL5, CCND1, CCND2, CCNE1, CCNE2, CCNF, CCR1, CD40LG, CD44, CDC14A, CDC25A, CDK4, CDK6, CDKN1A, CDKN1B, CDKN2A, CDKN2C, CEBPB, CHEK1, CHEK2, CHUK, CLU, COL1A2, COL4A1, COPS8, CREB1, CRKL, CSF1R, CXCL8, CYLD, DDX58, DERL1, DLL1, DUSP10, E2F1, E2F3, EGFR, EI…
GO:0000088	Regulation of Hypoxia-inducible Factor (HIF) by oxygen	REACTOME_Pathways_22.06.2017	1.9e-21	2.5e-19	4e-12	9.8e-11	[-1]	Group29	5.59378	187	[ADCY6, AGO1, AKT2, AKT3, ANP32A, APAF1, APP, ATF1, ATG16L1, AXIN2, AXL, BARD1, BCL2, BCL2L1, BCL2L11, BCL6, BMI1, BRCA1, CASP3, CCL20, CCL22, CCL5, CCND1, CCND2, CCNE1, CCNE2, CCNF, CCR1, CD40LG, CD44, CDC14A, CDC25A, CDK4, CDK6, CDKN1A, CDKN1B, CDKN2A, CDKN2C, CEBPB, CHEK1, CHEK2, CHUK, CLU, COL1A2, COL4A1, COPS8, CREB1, CRKL, CSF1R, CXCL8, CYLD, DDX58, DERL1, DLL1, DUSP10, E2F1, E2F3, EGFR, EI…
GO:0000089	Oxygen-dependent proline hydroxylation of Hypoxia-inducible Factor Alpha	REACTOME_Pathways_22.06.2017	1.9e-21	2.5e-19	4e-12	9.8e-11	[-1]	Group29	5.59378	187	[ADCY6, AGO1, AKT2, AKT3, ANP32A, APAF1, APP, ATF1, ATG16L1, AXIN2, AXL, BARD1, BCL2, BCL2L1, BCL2L11, BCL6, BMI1, BRCA1, CASP3, CCL20, CCL22, CCL5, CCND1, CCND2, CCNE1, CCNE2, CCNF, CCR1, CD40LG, CD44, CDC14A, CDC25A, CDK4, CDK6, CDKN1A, CDKN1B, CDKN2A, CDKN2C, CEBPB, CHEK1, CHEK2, CHUK, CLU, COL1A2, COL4A1, COPS8, CREB1, CRKL, CSF1R, CXCL8, CYLD, DDX58, DERL1, DLL1, DUSP10, E2F1, E2F3, EGFR, EI…
GO:0000093	ER-Phagosome pathway	REACTOME_Pathways_22.06.2017	1.9e-21	2.5e-19	4e-12	9.8e-11	[-1]	Group29	5.59378	187	[ADCY6, AGO1, AKT2, AKT3, ANP32A, APAF1, APP, ATF1, ATG16L1, AXIN2, AXL, BARD1, BCL2, BCL2L1, BCL2L11, BCL6, BMI1, BRCA1, CASP3, CCL20, CCL22, CCL5, CCND1, CCND2, CCNE1, CCNE2, CCNF, CCR1, CD40LG, CD44, CDC14A, CDC25A, CDK4, CDK6, CDKN1A, CDKN1B, CDKN2A, CDKN2C, CEBPB, CHEK1, CHEK2, CHUK, CLU, COL1A2, COL4A1, COPS8, CREB1, CRKL, CSF1R, CXCL8, CYLD, DDX58, DERL1, DLL1, DUSP10, E2F1, E2F3, EGFR, EI…
GO:0000094	Antigen processing-Cross presentation	REACTOME_Pathways_22.06.2017	1.9e-21	2.5e-19	4e-12	9.8e-11	[-1]	Group29	5.59378	187	[ADCY6, AGO1, AKT2, AKT3, ANP32A, APAF1, APP, ATF1, ATG16L1, AXIN2, AXL, BARD1, BCL2, BCL2L1, BCL2L11, BCL6, BMI1, BRCA1, CASP3, CCL20, CCL22, CCL5, CCND1, CCND2, CCNE1, CCNE2, CCNF, CCR1, CD40LG, CD44, CDC14A, CDC25A, CDK4, CDK6, CDKN1A, CDKN1B, CDKN2A, CDKN2C, CEBPB, CHEK1, CHEK2, CHUK, CLU, COL1A2, COL4A1, COPS8, CREB1, CRKL, CSF1R, CXCL8, CYLD, DDX58, DERL1, DLL1, DUSP10, E2F1, E2F3, EGFR, EI…
GO:0000096	Cross-presentation of soluble exogenous antigens (endosomes)	REACTOME_Pathways_22.06.2017	1.9e-21	2.5e-19	4e-12	9.8e-11	[-1]	Group29	5.59378	187	[ADCY6, AGO1, AKT2, AKT3, ANP32A, APAF1, APP, ATF1, ATG16L1, AXIN2, AXL, BARD1, BCL2, BCL2L1, BCL2L11, BCL6, BMI1, BRCA1, CASP3, CCL20, CCL22, CCL5, CCND1, CCND2, CCNE1, CCNE2, CCNF, CCR1, CD40LG, CD44, CDC14A, CDC25A, CDK4, CDK6, CDKN1A, CDKN1B, CDKN2A, CDKN2C, CEBPB, CHEK1, CHEK2, CHUK, CLU, COL1A2, COL4A1, COPS8, CREB1, CRKL, CSF1R, CXCL8, CYLD, DDX58, DERL1, DLL1, DUSP10, E2F1, E2F3, EGFR, EI…
GO:0000110	Cytokine Signaling in Immune system	REACTOME_Pathways_22.06.2017	1.9e-21	2.5e-19	4e-12	9.8e-11	[-1]	Group29	5.59378	187	[ADCY6, AGO1, AKT2, AKT3, ANP32A, APAF1, APP, ATF1, ATG16L1, AXIN2, AXL, BARD1, BCL2, BCL2L1, BCL2L11, BCL6, BMI1, BRCA1, CASP3, CCL20, CCL22, CCL5, CCND1, CCND2, CCNE1, CCNE2, CCNF, CCR1, CD40LG, CD44, CDC14A, CDC25A, CDK4, CDK6, CDKN1A, CDKN1B, CDKN2A, CDKN2C, CEBPB, CHEK1, CHEK2, CHUK, CLU, COL1A2, COL4A1, COPS8, CREB1, CRKL, CSF1R, CXCL8, CYLD, DDX58, DERL1, DLL1, DUSP10, E2F1, E2F3, EGFR, EI…
GO:0000111	Adaptive Immune System	REACTOME_Pathways_22.06.2017	2.2e-11	2.8e-09	4e-12	9.8e-11	[-1]	Group29	5.57408	117	[ADCY6, AGO1, AKT2, AKT3, APAF1, APP, ATF1, BCL2, BCL2L1, BCL6, CASP3, CCL20, CCL22, CCL5, CCND1, CCNF, CCR1, CD40LG, CD44, CDH1, CDKN1A, CDKN1B, CHUK, CLU, COL1A2, CREB1, CRKL, CSF1R, CXCL8, CYLD, DDX58, DUSP10, EGFR, EIF4A2, FADD, FASLG, FBXW7, FGF2, FGF7, FGF9, FN1, FOXO1, FOXO3, GAB2, GSK3B, HSPA1B, ICAM1, IFNB1, IFNG, IKBKB, IL13, IL1B, IL6R, IMPDH2, IRAK1, IRF1, KIT, KLB, KRAS, KSR1, LAMP1,…
GO:0000164	Signaling by SCF-KIT	REACTOME_Pathways_22.06.2017	1.9e-21	2.5e-19	4e-12	9.8e-11	[-1]	Group29	5.59378	187	[ADCY6, AGO1, AKT2, AKT3, ANP32A, APAF1, APP, ATF1, ATG16L1, AXIN2, AXL, BARD1, BCL2, BCL2L1, BCL2L11, BCL6, BMI1, BRCA1, CASP3, CCL20, CCL22, CCL5, CCND1, CCND2, CCNE1, CCNE2, CCNF, CCR1, CD40LG, CD44, CDC14A, CDC25A, CDK4, CDK6, CDKN1A, CDKN1B, CDKN2A, CDKN2C, CEBPB, CHEK1, CHEK2, CHUK, CLU, COL1A2, COL4A1, COPS8, CREB1, CRKL, CSF1R, CXCL8, CYLD, DDX58, DERL1, DLL1, DUSP10, E2F1, E2F3, EGFR, EI…
GO:0000256	Host Interactions of HIV factors	REACTOME_Pathways_22.06.2017	1.9e-21	2.5e-19	4e-12	9.8e-11	[-1]	Group29	5.59378	187	[ADCY6, AGO1, AKT2, AKT3, ANP32A, APAF1, APP, ATF1, ATG16L1, AXIN2, AXL, BARD1, BCL2, BCL2L1, BCL2L11, BCL6, BMI1, BRCA1, CASP3, CCL20, CCL22, CCL5, CCND1, CCND2, CCNE1, CCNE2, CCNF, CCR1, CD40LG, CD44, CDC14A, CDC25A, CDK4, CDK6, CDKN1A, CDKN1B, CDKN2A, CDKN2C, CEBPB, CHEK1, CHEK2, CHUK, CLU, COL1A2, COL4A1, COPS8, CREB1, CRKL, CSF1R, CXCL8, CYLD, DDX58, DERL1, DLL1, DUSP10, E2F1, E2F3, EGFR, EI…
GO:0000309	Signalling by NGF	REACTOME_Pathways_22.06.2017	1.1e-05	0.0011	4e-12	9.8e-11	[-1]	Group29	5.16997	73	[ADCY6, AGO1, AKT2, AKT3, APP, ARHGEF19, ATF1, BCL2L11, CASP3, CCL20, CCL5, CCR1, CDKN1A, CDKN1B, CHUK, CREB1, CRKL, CXCL12, CXCL8, CXCR4, DUSP10, EGFR, FGF2, FGF7, FGF9, FN1, FOXO1, FOXO3, GAB2, GRM7, GSK3B, HDAC1, IKBKB, IRAK1, KIT, KLB, KRAS, KSR1, LPAR1, MAP2K1, MAPK1, MAPK8, MEF2C, MET, MYD88, NF1, NFKB1, PDGFRA, PDGFRB, PHB, PHLPP1, PIK3CG, PIK3R1, PPP2R5E, PRKCE, PSAP, PTEN, PTPN11, RAC1, …
GO:0000316	Signalling to RAS	REACTOME_Pathways_22.06.2017	1.9e-21	2.5e-19	4e-12	9.8e-11	[-1]	Group29	5.59378	187	[ADCY6, AGO1, AKT2, AKT3, ANP32A, APAF1, APP, ATF1, ATG16L1, AXIN2, AXL, BARD1, BCL2, BCL2L1, BCL2L11, BCL6, BMI1, BRCA1, CASP3, CCL20, CCL22, CCL5, CCND1, CCND2, CCNE1, CCNE2, CCNF, CCR1, CD40LG, CD44, CDC14A, CDC25A, CDK4, CDK6, CDKN1A, CDKN1B, CDKN2A, CDKN2C, CEBPB, CHEK1, CHEK2, CHUK, CLU, COL1A2, COL4A1, COPS8, CREB1, CRKL, CSF1R, CXCL8, CYLD, DDX58, DERL1, DLL1, DUSP10, E2F1, E2F3, EGFR, EI…
GO:0000343	Innate Immune System	REACTOME_Pathways_22.06.2017	1.9e-21	2.5e-19	4e-12	9.8e-11	[-1]	Group29	5.59378	187	[ADCY6, AGO1, AKT2, AKT3, ANP32A, APAF1, APP, ATF1, ATG16L1, AXIN2, AXL, BARD1, BCL2, BCL2L1, BCL2L11, BCL6, BMI1, BRCA1, CASP3, CCL20, CCL22, CCL5, CCND1, CCND2, CCNE1, CCNE2, CCNF, CCR1, CD40LG, CD44, CDC14A, CDC25A, CDK4, CDK6, CDKN1A, CDKN1B, CDKN2A, CDKN2C, CEBPB, CHEK1, CHEK2, CHUK, CLU, COL1A2, COL4A1, COPS8, CREB1, CRKL, CSF1R, CXCL8, CYLD, DDX58, DERL1, DLL1, DUSP10, E2F1, E2F3, EGFR, EI…
GO:0000347	Immune System	REACTOME_Pathways_22.06.2017	2.2e-11	2.8e-09	4e-12	9.8e-11	[-1]	Group29	5.57408	117	[ADCY6, AGO1, AKT2, AKT3, APAF1, APP, ATF1, BCL2, BCL2L1, BCL6, CASP3, CCL20, CCL22, CCL5, CCND1, CCNF, CCR1, CD40LG, CD44, CDH1, CDKN1A, CDKN1B, CHUK, CLU, COL1A2, CREB1, CRKL, CSF1R, CXCL8, CYLD, DDX58, DUSP10, EGFR, EIF4A2, FADD, FASLG, FBXW7, FGF2, FGF7, FGF9, FN1, FOXO1, FOXO3, GAB2, GSK3B, HSPA1B, ICAM1, IFNB1, IFNG, IKBKB, IL13, IL1B, IL6R, IMPDH2, IRAK1, IRF1, KIT, KLB, KRAS, KSR1, LAMP1,…
GO:0000366	Prolonged ERK activation events	REACTOME_Pathways_22.06.2017	1.9e-21	2.5e-19	4e-12	9.8e-11	[-1]	Group29	5.59378	187	[ADCY6, AGO1, AKT2, AKT3, ANP32A, APAF1, APP, ATF1, ATG16L1, AXIN2, AXL, BARD1, BCL2, BCL2L1, BCL2L11, BCL6, BMI1, BRCA1, CASP3, CCL20, CCL22, CCL5, CCND1, CCND2, CCNE1, CCNE2, CCNF, CCR1, CD40LG, CD44, CDC14A, CDC25A, CDK4, CDK6, CDKN1A, CDKN1B, CDKN2A, CDKN2C, CEBPB, CHEK1, CHEK2, CHUK, CLU, COL1A2, COL4A1, COPS8, CREB1, CRKL, CSF1R, CXCL8, CYLD, DDX58, DERL1, DLL1, DUSP10, E2F1, E2F3, EGFR, EI…
GO:0000373	Frs2-mediated activation	REACTOME_Pathways_22.06.2017	1.9e-21	2.5e-19	4e-12	9.8e-11	[-1]	Group29	5.59378	187	[ADCY6, AGO1, AKT2, AKT3, ANP32A, APAF1, APP, ATF1, ATG16L1, AXIN2, AXL, BARD1, BCL2, BCL2L1, BCL2L11, BCL6, BMI1, BRCA1, CASP3, CCL20, CCL22, CCL5, CCND1, CCND2, CCNE1, CCNE2, CCNF, CCR1, CD40LG, CD44, CDC14A, CDC25A, CDK4, CDK6, CDKN1A, CDKN1B, CDKN2A, CDKN2C, CEBPB, CHEK1, CHEK2, CHUK, CLU, COL1A2, COL4A1, COPS8, CREB1, CRKL, CSF1R, CXCL8, CYLD, DDX58, DERL1, DLL1, DUSP10, E2F1, E2F3, EGFR, EI…
GO:0000374	ARMS-mediated activation	REACTOME_Pathways_22.06.2017	1.9e-21	2.5e-19	4e-12	9.8e-11	[-1]	Group29	5.59378	187	[ADCY6, AGO1, AKT2, AKT3, ANP32A, APAF1, APP, ATF1, ATG16L1, AXIN2, AXL, BARD1, BCL2, BCL2L1, BCL2L11, BCL6, BMI1, BRCA1, CASP3, CCL20, CCL22, CCL5, CCND1, CCND2, CCNE1, CCNE2, CCNF, CCR1, CD40LG, CD44, CDC14A, CDC25A, CDK4, CDK6, CDKN1A, CDKN1B, CDKN2A, CDKN2C, CEBPB, CHEK1, CHEK2, CHUK, CLU, COL1A2, COL4A1, COPS8, CREB1, CRKL, CSF1R, CXCL8, CYLD, DDX58, DERL1, DLL1, DUSP10, E2F1, E2F3, EGFR, EI…
GO:0000385	SCF-beta-TrCP mediated degradation of Emi1	REACTOME_Pathways_22.06.2017	1.9e-21	2.5e-19	4e-12	9.8e-11	[-1]	Group29	5.59378	187	[ADCY6, AGO1, AKT2, AKT3, ANP32A, APAF1, APP, ATF1, ATG16L1, AXIN2, AXL, BARD1, BCL2, BCL2L1, BCL2L11, BCL6, BMI1, BRCA1, CASP3, CCL20, CCL22, CCL5, CCND1, CCND2, CCNE1, CCNE2, CCNF, CCR1, CD40LG, CD44, CDC14A, CDC25A, CDK4, CDK6, CDKN1A, CDKN1B, CDKN2A, CDKN2C, CEBPB, CHEK1, CHEK2, CHUK, CLU, COL1A2, COL4A1, COPS8, CREB1, CRKL, CSF1R, CXCL8, CYLD, DDX58, DERL1, DLL1, DUSP10, E2F1, E2F3, EGFR, EI…
GO:0000386	APC/C-mediated degradation of cell cycle proteins	REACTOME_Pathways_22.06.2017	1.9e-21	2.5e-19	4e-12	9.8e-11	[-1]	Group29	5.59378	187	[ADCY6, AGO1, AKT2, AKT3, ANP32A, APAF1, APP, ATF1, ATG16L1, AXIN2, AXL, BARD1, BCL2, BCL2L1, BCL2L11, BCL6, BMI1, BRCA1, CASP3, CCL20, CCL22, CCL5, CCND1, CCND2, CCNE1, CCNE2, CCNF, CCR1, CD40LG, CD44, CDC14A, CDC25A, CDK4, CDK6, CDKN1A, CDKN1B, CDKN2A, CDKN2C, CEBPB, CHEK1, CHEK2, CHUK, CLU, COL1A2, COL4A1, COPS8, CREB1, CRKL, CSF1R, CXCL8, CYLD, DDX58, DERL1, DLL1, DUSP10, E2F1, E2F3, EGFR, EI…
GO:0000387	APC/C:Cdc20 mediated degradation of Securin	REACTOME_Pathways_22.06.2017	1.9e-21	2.5e-19	4e-12	9.8e-11	[-1]	Group29	5.59378	187	[ADCY6, AGO1, AKT2, AKT3, ANP32A, APAF1, APP, ATF1, ATG16L1, AXIN2, AXL, BARD1, BCL2, BCL2L1, BCL2L11, BCL6, BMI1, BRCA1, CASP3, CCL20, CCL22, CCL5, CCND1, CCND2, CCNE1, CCNE2, CCNF, CCR1, CD40LG, CD44, CDC14A, CDC25A, CDK4, CDK6, CDKN1A, CDKN1B, CDKN2A, CDKN2C, CEBPB, CHEK1, CHEK2, CHUK, CLU, COL1A2, COL4A1, COPS8, CREB1, CRKL, CSF1R, CXCL8, CYLD, DDX58, DERL1, DLL1, DUSP10, E2F1, E2F3, EGFR, EI…
GO:0000388	APC/C:Cdh1 mediated degradation of Cdc20 and other APC/C:Cdh1 targeted proteins in late mitosis/early G1	REACTOME_Pathways_22.06.2017	1.9e-21	2.5e-19	4e-12	9.8e-11	[-1]	Group29	5.59378	187	[ADCY6, AGO1, AKT2, AKT3, ANP32A, APAF1, APP, ATF1, ATG16L1, AXIN2, AXL, BARD1, BCL2, BCL2L1, BCL2L11, BCL6, BMI1, BRCA1, CASP3, CCL20, CCL22, CCL5, CCND1, CCND2, CCNE1, CCNE2, CCNF, CCR1, CD40LG, CD44, CDC14A, CDC25A, CDK4, CDK6, CDKN1A, CDKN1B, CDKN2A, CDKN2C, CEBPB, CHEK1, CHEK2, CHUK, CLU, COL1A2, COL4A1, COPS8, CREB1, CRKL, CSF1R, CXCL8, CYLD, DDX58, DERL1, DLL1, DUSP10, E2F1, E2F3, EGFR, EI…
GO:0000389	Cdc20:Phospho-APC/C mediated degradation of Cyclin A	REACTOME_Pathways_22.06.2017	1.9e-21	2.5e-19	4e-12	9.8e-11	[-1]	Group29	5.59378	187	[ADCY6, AGO1, AKT2, AKT3, ANP32A, APAF1, APP, ATF1, ATG16L1, AXIN2, AXL, BARD1, BCL2, BCL2L1, BCL2L11, BCL6, BMI1, BRCA1, CASP3, CCL20, CCL22, CCL5, CCND1, CCND2, CCNE1, CCNE2, CCNF, CCR1, CD40LG, CD44, CDC14A, CDC25A, CDK4, CDK6, CDKN1A, CDKN1B, CDKN2A, CDKN2C, CEBPB, CHEK1, CHEK2, CHUK, CLU, COL1A2, COL4A1, COPS8, CREB1, CRKL, CSF1R, CXCL8, CYLD, DDX58, DERL1, DLL1, DUSP10, E2F1, E2F3, EGFR, EI…
GO:0000407	Regulation of APC/C activators between G1/S and early anaphase	REACTOME_Pathways_22.06.2017	1.9e-21	2.5e-19	4e-12	9.8e-11	[-1]	Group29	5.59378	187	[ADCY6, AGO1, AKT2, AKT3, ANP32A, APAF1, APP, ATF1, ATG16L1, AXIN2, AXL, BARD1, BCL2, BCL2L1, BCL2L11, BCL6, BMI1, BRCA1, CASP3, CCL20, CCL22, CCL5, CCND1, CCND2, CCNE1, CCNE2, CCNF, CCR1, CD40LG, CD44, CDC14A, CDC25A, CDK4, CDK6, CDKN1A, CDKN1B, CDKN2A, CDKN2C, CEBPB, CHEK1, CHEK2, CHUK, CLU, COL1A2, COL4A1, COPS8, CREB1, CRKL, CSF1R, CXCL8, CYLD, DDX58, DERL1, DLL1, DUSP10, E2F1, E2F3, EGFR, EI…
GO:0000408	APC/C:Cdc20 mediated degradation of mitotic proteins	REACTOME_Pathways_22.06.2017	1.9e-21	2.5e-19	4e-12	9.8e-11	[-1]	Group29	5.59378	187	[ADCY6, AGO1, AKT2, AKT3, ANP32A, APAF1, APP, ATF1, ATG16L1, AXIN2, AXL, BARD1, BCL2, BCL2L1, BCL2L11, BCL6, BMI1, BRCA1, CASP3, CCL20, CCL22, CCL5, CCND1, CCND2, CCNE1, CCNE2, CCNF, CCR1, CD40LG, CD44, CDC14A, CDC25A, CDK4, CDK6, CDKN1A, CDKN1B, CDKN2A, CDKN2C, CEBPB, CHEK1, CHEK2, CHUK, CLU, COL1A2, COL4A1, COPS8, CREB1, CRKL, CSF1R, CXCL8, CYLD, DDX58, DERL1, DLL1, DUSP10, E2F1, E2F3, EGFR, EI…
GO:0000411	Activation of APC/C and APC/C:Cdc20 mediated degradation of mitotic proteins	REACTOME_Pathways_22.06.2017	1.9e-21	2.5e-19	4e-12	9.8e-11	[-1]	Group29	5.59378	187	[ADCY6, AGO1, AKT2, AKT3, ANP32A, APAF1, APP, ATF1, ATG16L1, AXIN2, AXL, BARD1, BCL2, BCL2L1, BCL2L11, BCL6, BMI1, BRCA1, CASP3, CCL20, CCL22, CCL5, CCND1, CCND2, CCNE1, CCNE2, CCNF, CCR1, CD40LG, CD44, CDC14A, CDC25A, CDK4, CDK6, CDKN1A, CDKN1B, CDKN2A, CDKN2C, CEBPB, CHEK1, CHEK2, CHUK, CLU, COL1A2, COL4A1, COPS8, CREB1, CRKL, CSF1R, CXCL8, CYLD, DDX58, DERL1, DLL1, DUSP10, E2F1, E2F3, EGFR, EI…
GO:0000419	Signaling by EGFR	REACTOME_Pathways_22.06.2017	1.9e-21	2.5e-19	4e-12	9.8e-11	[-1]	Group29	5.59378	187	[ADCY6, AGO1, AKT2, AKT3, ANP32A, APAF1, APP, ATF1, ATG16L1, AXIN2, AXL, BARD1, BCL2, BCL2L1, BCL2L11, BCL6, BMI1, BRCA1, CASP3, CCL20, CCL22, CCL5, CCND1, CCND2, CCNE1, CCNE2, CCNF, CCR1, CD40LG, CD44, CDC14A, CDC25A, CDK4, CDK6, CDKN1A, CDKN1B, CDKN2A, CDKN2C, CEBPB, CHEK1, CHEK2, CHUK, CLU, COL1A2, COL4A1, COPS8, CREB1, CRKL, CSF1R, CXCL8, CYLD, DDX58, DERL1, DLL1, DUSP10, E2F1, E2F3, EGFR, EI…
GO:0000422	APC:Cdc20 mediated degradation of cell cycle proteins prior to satisfation of the cell cycle checkpoint	REACTOME_Pathways_22.06.2017	1.9e-21	2.5e-19	4e-12	9.8e-11	[-1]	Group29	5.59378	187	[ADCY6, AGO1, AKT2, AKT3, ANP32A, APAF1, APP, ATF1, ATG16L1, AXIN2, AXL, BARD1, BCL2, BCL2L1, BCL2L11, BCL6, BMI1, BRCA1, CASP3, CCL20, CCL22, CCL5, CCND1, CCND2, CCNE1, CCNE2, CCNF, CCR1, CD40LG, CD44, CDC14A, CDC25A, CDK4, CDK6, CDKN1A, CDKN1B, CDKN2A, CDKN2C, CEBPB, CHEK1, CHEK2, CHUK, CLU, COL1A2, COL4A1, COPS8, CREB1, CRKL, CSF1R, CXCL8, CYLD, DDX58, DERL1, DLL1, DUSP10, E2F1, E2F3, EGFR, EI…
GO:0000423	GRB2 events in EGFR signaling	REACTOME_Pathways_22.06.2017	1.9e-21	2.5e-19	4e-12	9.8e-11	[-1]	Group29	5.59378	187	[ADCY6, AGO1, AKT2, AKT3, ANP32A, APAF1, APP, ATF1, ATG16L1, AXIN2, AXL, BARD1, BCL2, BCL2L1, BCL2L11, BCL6, BMI1, BRCA1, CASP3, CCL20, CCL22, CCL5, CCND1, CCND2, CCNE1, CCNE2, CCNF, CCR1, CD40LG, CD44, CDC14A, CDC25A, CDK4, CDK6, CDKN1A, CDKN1B, CDKN2A, CDKN2C, CEBPB, CHEK1, CHEK2, CHUK, CLU, COL1A2, COL4A1, COPS8, CREB1, CRKL, CSF1R, CXCL8, CYLD, DDX58, DERL1, DLL1, DUSP10, E2F1, E2F3, EGFR, EI…
GO:0000427	SHC1 events in EGFR signaling	REACTOME_Pathways_22.06.2017	1.9e-21	2.5e-19	4e-12	9.8e-11	[-1]	Group29	5.59378	187	[ADCY6, AGO1, AKT2, AKT3, ANP32A, APAF1, APP, ATF1, ATG16L1, AXIN2, AXL, BARD1, BCL2, BCL2L1, BCL2L11, BCL6, BMI1, BRCA1, CASP3, CCL20, CCL22, CCL5, CCND1, CCND2, CCNE1, CCNE2, CCNF, CCR1, CD40LG, CD44, CDC14A, CDC25A, CDK4, CDK6, CDKN1A, CDKN1B, CDKN2A, CDKN2C, CEBPB, CHEK1, CHEK2, CHUK, CLU, COL1A2, COL4A1, COPS8, CREB1, CRKL, CSF1R, CXCL8, CYLD, DDX58, DERL1, DLL1, DUSP10, E2F1, E2F3, EGFR, EI…
GO:0000428	Vpu mediated degradation of CD4	REACTOME_Pathways_22.06.2017	1.9e-21	2.5e-19	4e-12	9.8e-11	[-1]	Group29	5.59378	187	[ADCY6, AGO1, AKT2, AKT3, ANP32A, APAF1, APP, ATF1, ATG16L1, AXIN2, AXL, BARD1, BCL2, BCL2L1, BCL2L11, BCL6, BMI1, BRCA1, CASP3, CCL20, CCL22, CCL5, CCND1, CCND2, CCNE1, CCNE2, CCNF, CCR1, CD40LG, CD44, CDC14A, CDC25A, CDK4, CDK6, CDKN1A, CDKN1B, CDKN2A, CDKN2C, CEBPB, CHEK1, CHEK2, CHUK, CLU, COL1A2, COL4A1, COPS8, CREB1, CRKL, CSF1R, CXCL8, CYLD, DDX58, DERL1, DLL1, DUSP10, E2F1, E2F3, EGFR, EI…
GO:0000429	Vif-mediated degradation of APOBEC3G	REACTOME_Pathways_22.06.2017	1.9e-21	2.5e-19	4e-12	9.8e-11	[-1]	Group29	5.59378	187	[ADCY6, AGO1, AKT2, AKT3, ANP32A, APAF1, APP, ATF1, ATG16L1, AXIN2, AXL, BARD1, BCL2, BCL2L1, BCL2L11, BCL6, BMI1, BRCA1, CASP3, CCL20, CCL22, CCL5, CCND1, CCND2, CCNE1, CCNE2, CCNF, CCR1, CD40LG, CD44, CDC14A, CDC25A, CDK4, CDK6, CDKN1A, CDKN1B, CDKN2A, CDKN2C, CEBPB, CHEK1, CHEK2, CHUK, CLU, COL1A2, COL4A1, COPS8, CREB1, CRKL, CSF1R, CXCL8, CYLD, DDX58, DERL1, DLL1, DUSP10, E2F1, E2F3, EGFR, EI…
GO:0000457	Downstream signal transduction	REACTOME_Pathways_22.06.2017	1.9e-21	2.5e-19	4e-12	9.8e-11	[-1]	Group29	5.59378	187	[ADCY6, AGO1, AKT2, AKT3, ANP32A, APAF1, APP, ATF1, ATG16L1, AXIN2, AXL, BARD1, BCL2, BCL2L1, BCL2L11, BCL6, BMI1, BRCA1, CASP3, CCL20, CCL22, CCL5, CCND1, CCND2, CCNE1, CCNE2, CCNF, CCR1, CD40LG, CD44, CDC14A, CDC25A, CDK4, CDK6, CDKN1A, CDKN1B, CDKN2A, CDKN2C, CEBPB, CHEK1, CHEK2, CHUK, CLU, COL1A2, COL4A1, COPS8, CREB1, CRKL, CSF1R, CXCL8, CYLD, DDX58, DERL1, DLL1, DUSP10, E2F1, E2F3, EGFR, EI…
GO:0000458	Signaling by PDGF	REACTOME_Pathways_22.06.2017	1.9e-21	2.5e-19	4e-12	9.8e-11	[-1]	Group29	5.59378	187	[ADCY6, AGO1, AKT2, AKT3, ANP32A, APAF1, APP, ATF1, ATG16L1, AXIN2, AXL, BARD1, BCL2, BCL2L1, BCL2L11, BCL6, BMI1, BRCA1, CASP3, CCL20, CCL22, CCL5, CCND1, CCND2, CCNE1, CCNE2, CCNF, CCR1, CD40LG, CD44, CDC14A, CDC25A, CDK4, CDK6, CDKN1A, CDKN1B, CDKN2A, CDKN2C, CEBPB, CHEK1, CHEK2, CHUK, CLU, COL1A2, COL4A1, COPS8, CREB1, CRKL, CSF1R, CXCL8, CYLD, DDX58, DERL1, DLL1, DUSP10, E2F1, E2F3, EGFR, EI…
GO:0000461	NGF signalling via TRKA from the plasma membrane	REACTOME_Pathways_22.06.2017	1.9e-21	2.5e-19	4e-12	9.8e-11	[-1]	Group29	5.59378	187	[ADCY6, AGO1, AKT2, AKT3, ANP32A, APAF1, APP, ATF1, ATG16L1, AXIN2, AXL, BARD1, BCL2, BCL2L1, BCL2L11, BCL6, BMI1, BRCA1, CASP3, CCL20, CCL22, CCL5, CCND1, CCND2, CCNE1, CCNE2, CCNF, CCR1, CD40LG, CD44, CDC14A, CDC25A, CDK4, CDK6, CDKN1A, CDKN1B, CDKN2A, CDKN2C, CEBPB, CHEK1, CHEK2, CHUK, CLU, COL1A2, COL4A1, COPS8, CREB1, CRKL, CSF1R, CXCL8, CYLD, DDX58, DERL1, DLL1, DUSP10, E2F1, E2F3, EGFR, EI…
GO:0000464	Signalling to ERKs	REACTOME_Pathways_22.06.2017	1.9e-21	2.5e-19	4e-12	9.8e-11	[-1]	Group29	5.59378	187	[ADCY6, AGO1, AKT2, AKT3, ANP32A, APAF1, APP, ATF1, ATG16L1, AXIN2, AXL, BARD1, BCL2, BCL2L1, BCL2L11, BCL6, BMI1, BRCA1, CASP3, CCL20, CCL22, CCL5, CCND1, CCND2, CCNE1, CCNE2, CCNF, CCR1, CD40LG, CD44, CDC14A, CDC25A, CDK4, CDK6, CDKN1A, CDKN1B, CDKN2A, CDKN2C, CEBPB, CHEK1, CHEK2, CHUK, CLU, COL1A2, COL4A1, COPS8, CREB1, CRKL, CSF1R, CXCL8, CYLD, DDX58, DERL1, DLL1, DUSP10, E2F1, E2F3, EGFR, EI…
GO:0000465	Signalling to p38 via RIT and RIN	REACTOME_Pathways_22.06.2017	1.9e-21	2.5e-19	4e-12	9.8e-11	[-1]	Group29	5.59378	187	[ADCY6, AGO1, AKT2, AKT3, ANP32A, APAF1, APP, ATF1, ATG16L1, AXIN2, AXL, BARD1, BCL2, BCL2L1, BCL2L11, BCL6, BMI1, BRCA1, CASP3, CCL20, CCL22, CCL5, CCND1, CCND2, CCNE1, CCNE2, CCNF, CCR1, CD40LG, CD44, CDC14A, CDC25A, CDK4, CDK6, CDKN1A, CDKN1B, CDKN2A, CDKN2C, CEBPB, CHEK1, CHEK2, CHUK, CLU, COL1A2, COL4A1, COPS8, CREB1, CRKL, CSF1R, CXCL8, CYLD, DDX58, DERL1, DLL1, DUSP10, E2F1, E2F3, EGFR, EI…
GO:0000507	NRAGE signals death through JNK	REACTOME_Pathways_22.06.2017	1.1e-05	0.0011	4e-12	9.8e-11	[-1]	Group29	5.16997	73	[ADCY6, AGO1, AKT2, AKT3, APP, ARHGEF19, ATF1, BCL2L11, CASP3, CCL20, CCL5, CCR1, CDKN1A, CDKN1B, CHUK, CREB1, CRKL, CXCL12, CXCL8, CXCR4, DUSP10, EGFR, FGF2, FGF7, FGF9, FN1, FOXO1, FOXO3, GAB2, GRM7, GSK3B, HDAC1, IKBKB, IRAK1, KIT, KLB, KRAS, KSR1, LPAR1, MAP2K1, MAPK1, MAPK8, MEF2C, MET, MYD88, NF1, NFKB1, PDGFRA, PDGFRB, PHB, PHLPP1, PIK3CG, PIK3R1, PPP2R5E, PRKCE, PSAP, PTEN, PTPN11, RAC1, …
GO:0000512	p75 NTR receptor-mediated signalling	REACTOME_Pathways_22.06.2017	1.1e-05	0.0011	4e-12	9.8e-11	[-1]	Group29	5.16997	73	[ADCY6, AGO1, AKT2, AKT3, APP, ARHGEF19, ATF1, BCL2L11, CASP3, CCL20, CCL5, CCR1, CDKN1A, CDKN1B, CHUK, CREB1, CRKL, CXCL12, CXCL8, CXCR4, DUSP10, EGFR, FGF2, FGF7, FGF9, FN1, FOXO1, FOXO3, GAB2, GRM7, GSK3B, HDAC1, IKBKB, IRAK1, KIT, KLB, KRAS, KSR1, LPAR1, MAP2K1, MAPK1, MAPK8, MEF2C, MET, MYD88, NF1, NFKB1, PDGFRA, PDGFRB, PHB, PHLPP1, PIK3CG, PIK3R1, PPP2R5E, PRKCE, PSAP, PTEN, PTPN11, RAC1, …
GO:0000518	Signaling by VEGF	REACTOME_Pathways_22.06.2017	1.9e-21	2.5e-19	4e-12	9.8e-11	[-1]	Group29	5.59378	187	[ADCY6, AGO1, AKT2, AKT3, ANP32A, APAF1, APP, ATF1, ATG16L1, AXIN2, AXL, BARD1, BCL2, BCL2L1, BCL2L11, BCL6, BMI1, BRCA1, CASP3, CCL20, CCL22, CCL5, CCND1, CCND2, CCNE1, CCNE2, CCNF, CCR1, CD40LG, CD44, CDC14A, CDC25A, CDK4, CDK6, CDKN1A, CDKN1B, CDKN2A, CDKN2C, CEBPB, CHEK1, CHEK2, CHUK, CLU, COL1A2, COL4A1, COPS8, CREB1, CRKL, CSF1R, CXCL8, CYLD, DDX58, DERL1, DLL1, DUSP10, E2F1, E2F3, EGFR, EI…
GO:0000524	Degradation of beta-catenin by the destruction complex	REACTOME_Pathways_22.06.2017	1.9e-21	2.5e-19	4e-12	9.8e-11	[-1]	Group29	5.59378	187	[ADCY6, AGO1, AKT2, AKT3, ANP32A, APAF1, APP, ATF1, ATG16L1, AXIN2, AXL, BARD1, BCL2, BCL2L1, BCL2L11, BCL6, BMI1, BRCA1, CASP3, CCL20, CCL22, CCL5, CCND1, CCND2, CCNE1, CCNE2, CCNF, CCR1, CD40LG, CD44, CDC14A, CDC25A, CDK4, CDK6, CDKN1A, CDKN1B, CDKN2A, CDKN2C, CEBPB, CHEK1, CHEK2, CHUK, CLU, COL1A2, COL4A1, COPS8, CREB1, CRKL, CSF1R, CXCL8, CYLD, DDX58, DERL1, DLL1, DUSP10, E2F1, E2F3, EGFR, EI…
GO:0000527	Signaling by Wnt	REACTOME_Pathways_22.06.2017	1.9e-21	2.5e-19	4e-12	9.8e-11	[-1]	Group29	5.59378	187	[ADCY6, AGO1, AKT2, AKT3, ANP32A, APAF1, APP, ATF1, ATG16L1, AXIN2, AXL, BARD1, BCL2, BCL2L1, BCL2L11, BCL6, BMI1, BRCA1, CASP3, CCL20, CCL22, CCL5, CCND1, CCND2, CCNE1, CCNE2, CCNF, CCR1, CD40LG, CD44, CDC14A, CDC25A, CDK4, CDK6, CDKN1A, CDKN1B, CDKN2A, CDKN2C, CEBPB, CHEK1, CHEK2, CHUK, CLU, COL1A2, COL4A1, COPS8, CREB1, CRKL, CSF1R, CXCL8, CYLD, DDX58, DERL1, DLL1, DUSP10, E2F1, E2F3, EGFR, EI…
GO:0000568	TCF dependent signaling in response to WNT	REACTOME_Pathways_22.06.2017	1.9e-21	2.5e-19	4e-12	9.8e-11	[-1]	Group29	5.59378	187	[ADCY6, AGO1, AKT2, AKT3, ANP32A, APAF1, APP, ATF1, ATG16L1, AXIN2, AXL, BARD1, BCL2, BCL2L1, BCL2L11, BCL6, BMI1, BRCA1, CASP3, CCL20, CCL22, CCL5, CCND1, CCND2, CCNE1, CCNE2, CCNF, CCR1, CD40LG, CD44, CDC14A, CDC25A, CDK4, CDK6, CDKN1A, CDKN1B, CDKN2A, CDKN2C, CEBPB, CHEK1, CHEK2, CHUK, CLU, COL1A2, COL4A1, COPS8, CREB1, CRKL, CSF1R, CXCL8, CYLD, DDX58, DERL1, DLL1, DUSP10, E2F1, E2F3, EGFR, EI…
GO:0000581	TCR signaling	REACTOME_Pathways_22.06.2017	1.9e-21	2.5e-19	4e-12	9.8e-11	[-1]	Group29	5.59378	187	[ADCY6, AGO1, AKT2, AKT3, ANP32A, APAF1, APP, ATF1, ATG16L1, AXIN2, AXL, BARD1, BCL2, BCL2L1, BCL2L11, BCL6, BMI1, BRCA1, CASP3, CCL20, CCL22, CCL5, CCND1, CCND2, CCNE1, CCNE2, CCNF, CCR1, CD40LG, CD44, CDC14A, CDC25A, CDK4, CDK6, CDKN1A, CDKN1B, CDKN2A, CDKN2C, CEBPB, CHEK1, CHEK2, CHUK, CLU, COL1A2, COL4A1, COPS8, CREB1, CRKL, CSF1R, CXCL8, CYLD, DDX58, DERL1, DLL1, DUSP10, E2F1, E2F3, EGFR, EI…
GO:0000584	Downstream TCR signaling	REACTOME_Pathways_22.06.2017	1.9e-21	2.5e-19	4e-12	9.8e-11	[-1]	Group29	5.59378	187	[ADCY6, AGO1, AKT2, AKT3, ANP32A, APAF1, APP, ATF1, ATG16L1, AXIN2, AXL, BARD1, BCL2, BCL2L1, BCL2L11, BCL6, BMI1, BRCA1, CASP3, CCL20, CCL22, CCL5, CCND1, CCND2, CCNE1, CCNE2, CCNF, CCR1, CD40LG, CD44, CDC14A, CDC25A, CDK4, CDK6, CDKN1A, CDKN1B, CDKN2A, CDKN2C, CEBPB, CHEK1, CHEK2, CHUK, CLU, COL1A2, COL4A1, COPS8, CREB1, CRKL, CSF1R, CXCL8, CYLD, DDX58, DERL1, DLL1, DUSP10, E2F1, E2F3, EGFR, EI…
GO:0000610	Cell death signalling via NRAGE, NRIF and NADE	REACTOME_Pathways_22.06.2017	1.1e-05	0.0011	4e-12	9.8e-11	[-1]	Group29	5.16997	73	[ADCY6, AGO1, AKT2, AKT3, APP, ARHGEF19, ATF1, BCL2L11, CASP3, CCL20, CCL5, CCR1, CDKN1A, CDKN1B, CHUK, CREB1, CRKL, CXCL12, CXCL8, CXCR4, DUSP10, EGFR, FGF2, FGF7, FGF9, FN1, FOXO1, FOXO3, GAB2, GRM7, GSK3B, HDAC1, IKBKB, IRAK1, KIT, KLB, KRAS, KSR1, LPAR1, MAP2K1, MAPK1, MAPK8, MEF2C, MET, MYD88, NF1, NFKB1, PDGFRA, PDGFRB, PHB, PHLPP1, PIK3CG, PIK3R1, PPP2R5E, PRKCE, PSAP, PTEN, PTPN11, RAC1, …
GO:0000636	Regulation of activated PAK-2p34 by proteasome mediated degradation	REACTOME_Pathways_22.06.2017	1.9e-21	2.5e-19	4e-12	9.8e-11	[-1]	Group29	5.59378	187	[ADCY6, AGO1, AKT2, AKT3, ANP32A, APAF1, APP, ATF1, ATG16L1, AXIN2, AXL, BARD1, BCL2, BCL2L1, BCL2L11, BCL6, BMI1, BRCA1, CASP3, CCL20, CCL22, CCL5, CCND1, CCND2, CCNE1, CCNE2, CCNF, CCR1, CD40LG, CD44, CDC14A, CDC25A, CDK4, CDK6, CDKN1A, CDKN1B, CDKN2A, CDKN2C, CEBPB, CHEK1, CHEK2, CHUK, CLU, COL1A2, COL4A1, COPS8, CREB1, CRKL, CSF1R, CXCL8, CYLD, DDX58, DERL1, DLL1, DUSP10, E2F1, E2F3, EGFR, EI…
GO:0000680	DAP12 interactions	REACTOME_Pathways_22.06.2017	1.9e-21	2.5e-19	4e-12	9.8e-11	[-1]	Group29	5.59378	187	[ADCY6, AGO1, AKT2, AKT3, ANP32A, APAF1, APP, ATF1, ATG16L1, AXIN2, AXL, BARD1, BCL2, BCL2L1, BCL2L11, BCL6, BMI1, BRCA1, CASP3, CCL20, CCL22, CCL5, CCND1, CCND2, CCNE1, CCNE2, CCNF, CCR1, CD40LG, CD44, CDC14A, CDC25A, CDK4, CDK6, CDKN1A, CDKN1B, CDKN2A, CDKN2C, CEBPB, CHEK1, CHEK2, CHUK, CLU, COL1A2, COL4A1, COPS8, CREB1, CRKL, CSF1R, CXCL8, CYLD, DDX58, DERL1, DLL1, DUSP10, E2F1, E2F3, EGFR, EI…
GO:0000697	Cellular response to hypoxia	REACTOME_Pathways_22.06.2017	1.9e-21	2.5e-19	4e-12	9.8e-11	[-1]	Group29	5.59378	187	[ADCY6, AGO1, AKT2, AKT3, ANP32A, APAF1, APP, ATF1, ATG16L1, AXIN2, AXL, BARD1, BCL2, BCL2L1, BCL2L11, BCL6, BMI1, BRCA1, CASP3, CCL20, CCL22, CCL5, CCND1, CCND2, CCNE1, CCNE2, CCNF, CCR1, CD40LG, CD44, CDC14A, CDC25A, CDK4, CDK6, CDKN1A, CDKN1B, CDKN2A, CDKN2C, CEBPB, CHEK1, CHEK2, CHUK, CLU, COL1A2, COL4A1, COPS8, CREB1, CRKL, CSF1R, CXCL8, CYLD, DDX58, DERL1, DLL1, DUSP10, E2F1, E2F3, EGFR, EI…
GO:0000698	Cellular responses to stress	REACTOME_Pathways_22.06.2017	1.9e-21	2.5e-19	4e-12	9.8e-11	[-1]	Group29	5.59378	187	[ADCY6, AGO1, AKT2, AKT3, ANP32A, APAF1, APP, ATF1, ATG16L1, AXIN2, AXL, BARD1, BCL2, BCL2L1, BCL2L11, BCL6, BMI1, BRCA1, CASP3, CCL20, CCL22, CCL5, CCND1, CCND2, CCNE1, CCNE2, CCNF, CCR1, CD40LG, CD44, CDC14A, CDC25A, CDK4, CDK6, CDKN1A, CDKN1B, CDKN2A, CDKN2C, CEBPB, CHEK1, CHEK2, CHUK, CLU, COL1A2, COL4A1, COPS8, CREB1, CRKL, CSF1R, CXCL8, CYLD, DDX58, DERL1, DLL1, DUSP10, E2F1, E2F3, EGFR, EI…
GO:0000702	Signaling by Type 1 Insulin-like Growth Factor 1 Receptor (IGF1R)	REACTOME_Pathways_22.06.2017	1.9e-21	2.5e-19	4e-12	9.8e-11	[-1]	Group29	5.59378	187	[ADCY6, AGO1, AKT2, AKT3, ANP32A, APAF1, APP, ATF1, ATG16L1, AXIN2, AXL, BARD1, BCL2, BCL2L1, BCL2L11, BCL6, BMI1, BRCA1, CASP3, CCL20, CCL22, CCL5, CCND1, CCND2, CCNE1, CCNE2, CCNF, CCR1, CD40LG, CD44, CDC14A, CDC25A, CDK4, CDK6, CDKN1A, CDKN1B, CDKN2A, CDKN2C, CEBPB, CHEK1, CHEK2, CHUK, CLU, COL1A2, COL4A1, COPS8, CREB1, CRKL, CSF1R, CXCL8, CYLD, DDX58, DERL1, DLL1, DUSP10, E2F1, E2F3, EGFR, EI…
GO:0000709	DAP12 signaling	REACTOME_Pathways_22.06.2017	1.9e-21	2.5e-19	4e-12	9.8e-11	[-1]	Group29	5.59378	187	[ADCY6, AGO1, AKT2, AKT3, ANP32A, APAF1, APP, ATF1, ATG16L1, AXIN2, AXL, BARD1, BCL2, BCL2L1, BCL2L11, BCL6, BMI1, BRCA1, CASP3, CCL20, CCL22, CCL5, CCND1, CCND2, CCNE1, CCNE2, CCNF, CCR1, CD40LG, CD44, CDC14A, CDC25A, CDK4, CDK6, CDKN1A, CDKN1B, CDKN2A, CDKN2C, CEBPB, CHEK1, CHEK2, CHUK, CLU, COL1A2, COL4A1, COPS8, CREB1, CRKL, CSF1R, CXCL8, CYLD, DDX58, DERL1, DLL1, DUSP10, E2F1, E2F3, EGFR, EI…
GO:0000711	IGF1R signaling cascade	REACTOME_Pathways_22.06.2017	1.9e-21	2.5e-19	4e-12	9.8e-11	[-1]	Group29	5.59378	187	[ADCY6, AGO1, AKT2, AKT3, ANP32A, APAF1, APP, ATF1, ATG16L1, AXIN2, AXL, BARD1, BCL2, BCL2L1, BCL2L11, BCL6, BMI1, BRCA1, CASP3, CCL20, CCL22, CCL5, CCND1, CCND2, CCNE1, CCNE2, CCNF, CCR1, CD40LG, CD44, CDC14A, CDC25A, CDK4, CDK6, CDKN1A, CDKN1B, CDKN2A, CDKN2C, CEBPB, CHEK1, CHEK2, CHUK, CLU, COL1A2, COL4A1, COPS8, CREB1, CRKL, CSF1R, CXCL8, CYLD, DDX58, DERL1, DLL1, DUSP10, E2F1, E2F3, EGFR, EI…
GO:0000712	IRS-related events triggered by IGF1R	REACTOME_Pathways_22.06.2017	1.9e-21	2.5e-19	4e-12	9.8e-11	[-1]	Group29	5.59378	187	[ADCY6, AGO1, AKT2, AKT3, ANP32A, APAF1, APP, ATF1, ATG16L1, AXIN2, AXL, BARD1, BCL2, BCL2L1, BCL2L11, BCL6, BMI1, BRCA1, CASP3, CCL20, CCL22, CCL5, CCND1, CCND2, CCNE1, CCNE2, CCNF, CCR1, CD40LG, CD44, CDC14A, CDC25A, CDK4, CDK6, CDKN1A, CDKN1B, CDKN2A, CDKN2C, CEBPB, CHEK1, CHEK2, CHUK, CLU, COL1A2, COL4A1, COPS8, CREB1, CRKL, CSF1R, CXCL8, CYLD, DDX58, DERL1, DLL1, DUSP10, E2F1, E2F3, EGFR, EI…
GO:0000716	Fc epsilon receptor (FCERI) signaling	REACTOME_Pathways_22.06.2017	1.9e-21	2.5e-19	4e-12	9.8e-11	[-1]	Group29	5.59378	187	[ADCY6, AGO1, AKT2, AKT3, ANP32A, APAF1, APP, ATF1, ATG16L1, AXIN2, AXL, BARD1, BCL2, BCL2L1, BCL2L11, BCL6, BMI1, BRCA1, CASP3, CCL20, CCL22, CCL5, CCND1, CCND2, CCNE1, CCNE2, CCNF, CCR1, CD40LG, CD44, CDC14A, CDC25A, CDK4, CDK6, CDKN1A, CDKN1B, CDKN2A, CDKN2C, CEBPB, CHEK1, CHEK2, CHUK, CLU, COL1A2, COL4A1, COPS8, CREB1, CRKL, CSF1R, CXCL8, CYLD, DDX58, DERL1, DLL1, DUSP10, E2F1, E2F3, EGFR, EI…
GO:0000719	Separation of Sister Chromatids	REACTOME_Pathways_22.06.2017	1.9e-21	2.5e-19	4e-12	9.8e-11	[-1]	Group29	5.59378	187	[ADCY6, AGO1, AKT2, AKT3, ANP32A, APAF1, APP, ATF1, ATG16L1, AXIN2, AXL, BARD1, BCL2, BCL2L1, BCL2L11, BCL6, BMI1, BRCA1, CASP3, CCL20, CCL22, CCL5, CCND1, CCND2, CCNE1, CCNE2, CCNF, CCR1, CD40LG, CD44, CDC14A, CDC25A, CDK4, CDK6, CDKN1A, CDKN1B, CDKN2A, CDKN2C, CEBPB, CHEK1, CHEK2, CHUK, CLU, COL1A2, COL4A1, COPS8, CREB1, CRKL, CSF1R, CXCL8, CYLD, DDX58, DERL1, DLL1, DUSP10, E2F1, E2F3, EGFR, EI…
GO:0000730	Mitotic Metaphase and Anaphase	REACTOME_Pathways_22.06.2017	1.9e-21	2.5e-19	4e-12	9.8e-11	[-1]	Group29	5.59378	187	[ADCY6, AGO1, AKT2, AKT3, ANP32A, APAF1, APP, ATF1, ATG16L1, AXIN2, AXL, BARD1, BCL2, BCL2L1, BCL2L11, BCL6, BMI1, BRCA1, CASP3, CCL20, CCL22, CCL5, CCND1, CCND2, CCNE1, CCNE2, CCNF, CCR1, CD40LG, CD44, CDC14A, CDC25A, CDK4, CDK6, CDKN1A, CDKN1B, CDKN2A, CDKN2C, CEBPB, CHEK1, CHEK2, CHUK, CLU, COL1A2, COL4A1, COPS8, CREB1, CRKL, CSF1R, CXCL8, CYLD, DDX58, DERL1, DLL1, DUSP10, E2F1, E2F3, EGFR, EI…
GO:0000740	Signaling by Leptin	REACTOME_Pathways_22.06.2017	1.9e-21	2.5e-19	4e-12	9.8e-11	[-1]	Group29	5.59378	187	[ADCY6, AGO1, AKT2, AKT3, ANP32A, APAF1, APP, ATF1, ATG16L1, AXIN2, AXL, BARD1, BCL2, BCL2L1, BCL2L11, BCL6, BMI1, BRCA1, CASP3, CCL20, CCL22, CCL5, CCND1, CCND2, CCNE1, CCNE2, CCNF, CCR1, CD40LG, CD44, CDC14A, CDC25A, CDK4, CDK6, CDKN1A, CDKN1B, CDKN2A, CDKN2C, CEBPB, CHEK1, CHEK2, CHUK, CLU, COL1A2, COL4A1, COPS8, CREB1, CRKL, CSF1R, CXCL8, CYLD, DDX58, DERL1, DLL1, DUSP10, E2F1, E2F3, EGFR, EI…
GO:0000757	FCERI mediated MAPK activation	REACTOME_Pathways_22.06.2017	1.9e-21	2.5e-19	4e-12	9.8e-11	[-1]	Group29	5.59378	187	[ADCY6, AGO1, AKT2, AKT3, ANP32A, APAF1, APP, ATF1, ATG16L1, AXIN2, AXL, BARD1, BCL2, BCL2L1, BCL2L11, BCL6, BMI1, BRCA1, CASP3, CCL20, CCL22, CCL5, CCND1, CCND2, CCNE1, CCNE2, CCNF, CCR1, CD40LG, CD44, CDC14A, CDC25A, CDK4, CDK6, CDKN1A, CDKN1B, CDKN2A, CDKN2C, CEBPB, CHEK1, CHEK2, CHUK, CLU, COL1A2, COL4A1, COPS8, CREB1, CRKL, CSF1R, CXCL8, CYLD, DDX58, DERL1, DLL1, DUSP10, E2F1, E2F3, EGFR, EI…
GO:0000759	FCERI mediated NF-kB activation	REACTOME_Pathways_22.06.2017	1.9e-21	2.5e-19	4e-12	9.8e-11	[-1]	Group29	5.59378	187	[ADCY6, AGO1, AKT2, AKT3, ANP32A, APAF1, APP, ATF1, ATG16L1, AXIN2, AXL, BARD1, BCL2, BCL2L1, BCL2L11, BCL6, BMI1, BRCA1, CASP3, CCL20, CCL22, CCL5, CCND1, CCND2, CCNE1, CCNE2, CCNF, CCR1, CD40LG, CD44, CDC14A, CDC25A, CDK4, CDK6, CDKN1A, CDKN1B, CDKN2A, CDKN2C, CEBPB, CHEK1, CHEK2, CHUK, CLU, COL1A2, COL4A1, COPS8, CREB1, CRKL, CSF1R, CXCL8, CYLD, DDX58, DERL1, DLL1, DUSP10, E2F1, E2F3, EGFR, EI…
GO:0000835	Autodegradation of the E3 ubiquitin ligase COP1	REACTOME_Pathways_22.06.2017	1.9e-21	2.5e-19	4e-12	9.8e-11	[-1]	Group29	5.59378	187	[ADCY6, AGO1, AKT2, AKT3, ANP32A, APAF1, APP, ATF1, ATG16L1, AXIN2, AXL, BARD1, BCL2, BCL2L1, BCL2L11, BCL6, BMI1, BRCA1, CASP3, CCL20, CCL22, CCL5, CCND1, CCND2, CCNE1, CCNE2, CCNF, CCR1, CD40LG, CD44, CDC14A, CDC25A, CDK4, CDK6, CDKN1A, CDKN1B, CDKN2A, CDKN2C, CEBPB, CHEK1, CHEK2, CHUK, CLU, COL1A2, COL4A1, COPS8, CREB1, CRKL, CSF1R, CXCL8, CYLD, DDX58, DERL1, DLL1, DUSP10, E2F1, E2F3, EGFR, EI…
GO:0000837	Regulation of ornithine decarboxylase (ODC)	REACTOME_Pathways_22.06.2017	1.9e-21	2.5e-19	4e-12	9.8e-11	[-1]	Group29	5.59378	187	[ADCY6, AGO1, AKT2, AKT3, ANP32A, APAF1, APP, ATF1, ATG16L1, AXIN2, AXL, BARD1, BCL2, BCL2L1, BCL2L11, BCL6, BMI1, BRCA1, CASP3, CCL20, CCL22, CCL5, CCND1, CCND2, CCNE1, CCNE2, CCNF, CCR1, CD40LG, CD44, CDC14A, CDC25A, CDK4, CDK6, CDKN1A, CDKN1B, CDKN2A, CDKN2C, CEBPB, CHEK1, CHEK2, CHUK, CLU, COL1A2, COL4A1, COPS8, CREB1, CRKL, CSF1R, CXCL8, CYLD, DDX58, DERL1, DLL1, DUSP10, E2F1, E2F3, EGFR, EI…
GO:0000841	Metabolism of polyamines	REACTOME_Pathways_22.06.2017	1.9e-21	2.5e-19	4e-12	9.8e-11	[-1]	Group29	5.59378	187	[ADCY6, AGO1, AKT2, AKT3, ANP32A, APAF1, APP, ATF1, ATG16L1, AXIN2, AXL, BARD1, BCL2, BCL2L1, BCL2L11, BCL6, BMI1, BRCA1, CASP3, CCL20, CCL22, CCL5, CCND1, CCND2, CCNE1, CCNE2, CCNF, CCR1, CD40LG, CD44, CDC14A, CDC25A, CDK4, CDK6, CDKN1A, CDKN1B, CDKN2A, CDKN2C, CEBPB, CHEK1, CHEK2, CHUK, CLU, COL1A2, COL4A1, COPS8, CREB1, CRKL, CSF1R, CXCL8, CYLD, DDX58, DERL1, DLL1, DUSP10, E2F1, E2F3, EGFR, EI…
GO:0000866	Signaling by GPCR	REACTOME_Pathways_22.06.2017	1.1e-05	0.0011	4e-12	9.8e-11	[-1]	Group29	5.16997	73	[ADCY6, AGO1, AKT2, AKT3, APP, ARHGEF19, ATF1, BCL2L11, CASP3, CCL20, CCL5, CCR1, CDKN1A, CDKN1B, CHUK, CREB1, CRKL, CXCL12, CXCL8, CXCR4, DUSP10, EGFR, FGF2, FGF7, FGF9, FN1, FOXO1, FOXO3, GAB2, GRM7, GSK3B, HDAC1, IKBKB, IRAK1, KIT, KLB, KRAS, KSR1, LPAR1, MAP2K1, MAPK1, MAPK8, MEF2C, MET, MYD88, NF1, NFKB1, PDGFRA, PDGFRB, PHB, PHLPP1, PIK3CG, PIK3R1, PPP2R5E, PRKCE, PSAP, PTEN, PTPN11, RAC1, …
GO:0000874	NCAM signaling for neurite out-growth	REACTOME_Pathways_22.06.2017	1.9e-21	2.5e-19	4e-12	9.8e-11	[-1]	Group29	5.59378	187	[ADCY6, AGO1, AKT2, AKT3, ANP32A, APAF1, APP, ATF1, ATG16L1, AXIN2, AXL, BARD1, BCL2, BCL2L1, BCL2L11, BCL6, BMI1, BRCA1, CASP3, CCL20, CCL22, CCL5, CCND1, CCND2, CCNE1, CCNE2, CCNF, CCR1, CD40LG, CD44, CDC14A, CDC25A, CDK4, CDK6, CDKN1A, CDKN1B, CDKN2A, CDKN2C, CEBPB, CHEK1, CHEK2, CHUK, CLU, COL1A2, COL4A1, COPS8, CREB1, CRKL, CSF1R, CXCL8, CYLD, DDX58, DERL1, DLL1, DUSP10, E2F1, E2F3, EGFR, EI…
GO:0000915	ABC-family proteins mediated transport	REACTOME_Pathways_22.06.2017	1.9e-21	2.5e-19	4e-12	9.8e-11	[-1]	Group29	5.59378	187	[ADCY6, AGO1, AKT2, AKT3, ANP32A, APAF1, APP, ATF1, ATG16L1, AXIN2, AXL, BARD1, BCL2, BCL2L1, BCL2L11, BCL6, BMI1, BRCA1, CASP3, CCL20, CCL22, CCL5, CCND1, CCND2, CCNE1, CCNE2, CCNF, CCR1, CD40LG, CD44, CDC14A, CDC25A, CDK4, CDK6, CDKN1A, CDKN1B, CDKN2A, CDKN2C, CEBPB, CHEK1, CHEK2, CHUK, CLU, COL1A2, COL4A1, COPS8, CREB1, CRKL, CSF1R, CXCL8, CYLD, DDX58, DERL1, DLL1, DUSP10, E2F1, E2F3, EGFR, EI…
GO:0000918	Beta-catenin independent WNT signaling	REACTOME_Pathways_22.06.2017	1.9e-21	2.5e-19	4e-12	9.8e-11	[-1]	Group29	5.59378	187	[ADCY6, AGO1, AKT2, AKT3, ANP32A, APAF1, APP, ATF1, ATG16L1, AXIN2, AXL, BARD1, BCL2, BCL2L1, BCL2L11, BCL6, BMI1, BRCA1, CASP3, CCL20, CCL22, CCL5, CCND1, CCND2, CCNE1, CCNE2, CCNF, CCR1, CD40LG, CD44, CDC14A, CDC25A, CDK4, CDK6, CDKN1A, CDKN1B, CDKN2A, CDKN2C, CEBPB, CHEK1, CHEK2, CHUK, CLU, COL1A2, COL4A1, COPS8, CREB1, CRKL, CSF1R, CXCL8, CYLD, DDX58, DERL1, DLL1, DUSP10, E2F1, E2F3, EGFR, EI…
GO:0000921	GPCR downstream signaling	REACTOME_Pathways_22.06.2017	1.1e-05	0.0011	4e-12	9.8e-11	[-1]	Group29	5.16997	73	[ADCY6, AGO1, AKT2, AKT3, APP, ARHGEF19, ATF1, BCL2L11, CASP3, CCL20, CCL5, CCR1, CDKN1A, CDKN1B, CHUK, CREB1, CRKL, CXCL12, CXCL8, CXCR4, DUSP10, EGFR, FGF2, FGF7, FGF9, FN1, FOXO1, FOXO3, GAB2, GRM7, GSK3B, HDAC1, IKBKB, IRAK1, KIT, KLB, KRAS, KSR1, LPAR1, MAP2K1, MAPK1, MAPK8, MEF2C, MET, MYD88, NF1, NFKB1, PDGFRA, PDGFRB, PHB, PHLPP1, PIK3CG, PIK3R1, PPP2R5E, PRKCE, PSAP, PTEN, PTPN11, RAC1, …
GO:0000986	PCP/CE pathway	REACTOME_Pathways_22.06.2017	1.9e-21	2.5e-19	4e-12	9.8e-11	[-1]	Group29	5.59378	187	[ADCY6, AGO1, AKT2, AKT3, ANP32A, APAF1, APP, ATF1, ATG16L1, AXIN2, AXL, BARD1, BCL2, BCL2L1, BCL2L11, BCL6, BMI1, BRCA1, CASP3, CCL20, CCL22, CCL5, CCND1, CCND2, CCNE1, CCNE2, CCNF, CCR1, CD40LG, CD44, CDC14A, CDC25A, CDK4, CDK6, CDKN1A, CDKN1B, CDKN2A, CDKN2C, CEBPB, CHEK1, CHEK2, CHUK, CLU, COL1A2, COL4A1, COPS8, CREB1, CRKL, CSF1R, CXCL8, CYLD, DDX58, DERL1, DLL1, DUSP10, E2F1, E2F3, EGFR, EI…
GO:0000988	G alpha (12/13) signalling events	REACTOME_Pathways_22.06.2017	1.1e-05	0.0011	4e-12	9.8e-11	[-1]	Group29	5.16997	73	[ADCY6, AGO1, AKT2, AKT3, APP, ARHGEF19, ATF1, BCL2L11, CASP3, CCL20, CCL5, CCR1, CDKN1A, CDKN1B, CHUK, CREB1, CRKL, CXCL12, CXCL8, CXCR4, DUSP10, EGFR, FGF2, FGF7, FGF9, FN1, FOXO1, FOXO3, GAB2, GRM7, GSK3B, HDAC1, IKBKB, IRAK1, KIT, KLB, KRAS, KSR1, LPAR1, MAP2K1, MAPK1, MAPK8, MEF2C, MET, MYD88, NF1, NFKB1, PDGFRA, PDGFRB, PHB, PHLPP1, PIK3CG, PIK3R1, PPP2R5E, PRKCE, PSAP, PTEN, PTPN11, RAC1, …
GO:0001076	VEGFA-VEGFR2 Pathway	REACTOME_Pathways_22.06.2017	1.9e-21	2.5e-19	4e-12	9.8e-11	[-1]	Group29	5.59378	187	[ADCY6, AGO1, AKT2, AKT3, ANP32A, APAF1, APP, ATF1, ATG16L1, AXIN2, AXL, BARD1, BCL2, BCL2L1, BCL2L11, BCL6, BMI1, BRCA1, CASP3, CCL20, CCL22, CCL5, CCND1, CCND2, CCNE1, CCNE2, CCNF, CCR1, CD40LG, CD44, CDC14A, CDC25A, CDK4, CDK6, CDKN1A, CDKN1B, CDKN2A, CDKN2C, CEBPB, CHEK1, CHEK2, CHUK, CLU, COL1A2, COL4A1, COPS8, CREB1, CRKL, CSF1R, CXCL8, CYLD, DDX58, DERL1, DLL1, DUSP10, E2F1, E2F3, EGFR, EI…
GO:0001107	Interleukin-1 signaling	REACTOME_Pathways_22.06.2017	1.9e-21	2.5e-19	4e-12	9.8e-11	[-1]	Group29	5.59378	187	[ADCY6, AGO1, AKT2, AKT3, ANP32A, APAF1, APP, ATF1, ATG16L1, AXIN2, AXL, BARD1, BCL2, BCL2L1, BCL2L11, BCL6, BMI1, BRCA1, CASP3, CCL20, CCL22, CCL5, CCND1, CCND2, CCNE1, CCNE2, CCNF, CCR1, CD40LG, CD44, CDC14A, CDC25A, CDK4, CDK6, CDKN1A, CDKN1B, CDKN2A, CDKN2C, CEBPB, CHEK1, CHEK2, CHUK, CLU, COL1A2, COL4A1, COPS8, CREB1, CRKL, CSF1R, CXCL8, CYLD, DDX58, DERL1, DLL1, DUSP10, E2F1, E2F3, EGFR, EI…
GO:0001113	Interleukin-17 signaling	REACTOME_Pathways_22.06.2017	1.9e-21	2.5e-19	4e-12	9.8e-11	[-1]	Group29	5.59378	187	[ADCY6, AGO1, AKT2, AKT3, ANP32A, APAF1, APP, ATF1, ATG16L1, AXIN2, AXL, BARD1, BCL2, BCL2L1, BCL2L11, BCL6, BMI1, BRCA1, CASP3, CCL20, CCL22, CCL5, CCND1, CCND2, CCNE1, CCNE2, CCNF, CCR1, CD40LG, CD44, CDC14A, CDC25A, CDK4, CDK6, CDKN1A, CDKN1B, CDKN2A, CDKN2C, CEBPB, CHEK1, CHEK2, CHUK, CLU, COL1A2, COL4A1, COPS8, CREB1, CRKL, CSF1R, CXCL8, CYLD, DDX58, DERL1, DLL1, DUSP10, E2F1, E2F3, EGFR, EI…
GO:0001115	Signaling by Interleukins	REACTOME_Pathways_22.06.2017	1.9e-21	2.5e-19	4e-12	9.8e-11	[-1]	Group29	5.59378	187	[ADCY6, AGO1, AKT2, AKT3, ANP32A, APAF1, APP, ATF1, ATG16L1, AXIN2, AXL, BARD1, BCL2, BCL2L1, BCL2L11, BCL6, BMI1, BRCA1, CASP3, CCL20, CCL22, CCL5, CCND1, CCND2, CCNE1, CCNE2, CCNF, CCR1, CD40LG, CD44, CDC14A, CDC25A, CDK4, CDK6, CDKN1A, CDKN1B, CDKN2A, CDKN2C, CEBPB, CHEK1, CHEK2, CHUK, CLU, COL1A2, COL4A1, COPS8, CREB1, CRKL, CSF1R, CXCL8, CYLD, DDX58, DERL1, DLL1, DUSP10, E2F1, E2F3, EGFR, EI…
GO:0001123	AUF1 (hnRNP D0) binds and destabilizes mRNA	REACTOME_Pathways_22.06.2017	1.9e-21	2.5e-19	4e-12	9.8e-11	[-1]	Group29	5.59378	187	[ADCY6, AGO1, AKT2, AKT3, ANP32A, APAF1, APP, ATF1, ATG16L1, AXIN2, AXL, BARD1, BCL2, BCL2L1, BCL2L11, BCL6, BMI1, BRCA1, CASP3, CCL20, CCL22, CCL5, CCND1, CCND2, CCNE1, CCNE2, CCNF, CCR1, CD40LG, CD44, CDC14A, CDC25A, CDK4, CDK6, CDKN1A, CDKN1B, CDKN2A, CDKN2C, CEBPB, CHEK1, CHEK2, CHUK, CLU, COL1A2, COL4A1, COPS8, CREB1, CRKL, CSF1R, CXCL8, CYLD, DDX58, DERL1, DLL1, DUSP10, E2F1, E2F3, EGFR, EI…
GO:0001126	Regulation of mRNA stability by proteins that bind AU-rich elements	REACTOME_Pathways_22.06.2017	1.9e-21	2.5e-19	4e-12	9.8e-11	[-1]	Group29	5.59378	187	[ADCY6, AGO1, AKT2, AKT3, ANP32A, APAF1, APP, ATF1, ATG16L1, AXIN2, AXL, BARD1, BCL2, BCL2L1, BCL2L11, BCL6, BMI1, BRCA1, CASP3, CCL20, CCL22, CCL5, CCND1, CCND2, CCNE1, CCNE2, CCNF, CCR1, CD40LG, CD44, CDC14A, CDC25A, CDK4, CDK6, CDKN1A, CDKN1B, CDKN2A, CDKN2C, CEBPB, CHEK1, CHEK2, CHUK, CLU, COL1A2, COL4A1, COPS8, CREB1, CRKL, CSF1R, CXCL8, CYLD, DDX58, DERL1, DLL1, DUSP10, E2F1, E2F3, EGFR, EI…
GO:0001132	Interleukin-2 signaling	REACTOME_Pathways_22.06.2017	1.9e-21	2.5e-19	4e-12	9.8e-11	[-1]	Group29	5.59378	187	[ADCY6, AGO1, AKT2, AKT3, ANP32A, APAF1, APP, ATF1, ATG16L1, AXIN2, AXL, BARD1, BCL2, BCL2L1, BCL2L11, BCL6, BMI1, BRCA1, CASP3, CCL20, CCL22, CCL5, CCND1, CCND2, CCNE1, CCNE2, CCNF, CCR1, CD40LG, CD44, CDC14A, CDC25A, CDK4, CDK6, CDKN1A, CDKN1B, CDKN2A, CDKN2C, CEBPB, CHEK1, CHEK2, CHUK, CLU, COL1A2, COL4A1, COPS8, CREB1, CRKL, CSF1R, CXCL8, CYLD, DDX58, DERL1, DLL1, DUSP10, E2F1, E2F3, EGFR, EI…
GO:0001134	Mitotic G2-G2/M phases	REACTOME_Pathways_22.06.2017	1.9e-21	2.5e-19	4e-12	9.8e-11	[-1]	Group29	5.59378	187	[ADCY6, AGO1, AKT2, AKT3, ANP32A, APAF1, APP, ATF1, ATG16L1, AXIN2, AXL, BARD1, BCL2, BCL2L1, BCL2L11, BCL6, BMI1, BRCA1, CASP3, CCL20, CCL22, CCL5, CCND1, CCND2, CCNE1, CCNE2, CCNF, CCR1, CD40LG, CD44, CDC14A, CDC25A, CDK4, CDK6, CDKN1A, CDKN1B, CDKN2A, CDKN2C, CEBPB, CHEK1, CHEK2, CHUK, CLU, COL1A2, COL4A1, COPS8, CREB1, CRKL, CSF1R, CXCL8, CYLD, DDX58, DERL1, DLL1, DUSP10, E2F1, E2F3, EGFR, EI…
GO:0001135	Regulation of mitotic cell cycle	REACTOME_Pathways_22.06.2017	1.9e-21	2.5e-19	4e-12	9.8e-11	[-1]	Group29	5.59378	187	[ADCY6, AGO1, AKT2, AKT3, ANP32A, APAF1, APP, ATF1, ATG16L1, AXIN2, AXL, BARD1, BCL2, BCL2L1, BCL2L11, BCL6, BMI1, BRCA1, CASP3, CCL20, CCL22, CCL5, CCND1, CCND2, CCNE1, CCNE2, CCNF, CCR1, CD40LG, CD44, CDC14A, CDC25A, CDK4, CDK6, CDKN1A, CDKN1B, CDKN2A, CDKN2C, CEBPB, CHEK1, CHEK2, CHUK, CLU, COL1A2, COL4A1, COPS8, CREB1, CRKL, CSF1R, CXCL8, CYLD, DDX58, DERL1, DLL1, DUSP10, E2F1, E2F3, EGFR, EI…
GO:0001140	Asymmetric localization of PCP proteins	REACTOME_Pathways_22.06.2017	1.9e-21	2.5e-19	4e-12	9.8e-11	[-1]	Group29	5.59378	187	[ADCY6, AGO1, AKT2, AKT3, ANP32A, APAF1, APP, ATF1, ATG16L1, AXIN2, AXL, BARD1, BCL2, BCL2L1, BCL2L11, BCL6, BMI1, BRCA1, CASP3, CCL20, CCL22, CCL5, CCND1, CCND2, CCNE1, CCNE2, CCNF, CCR1, CD40LG, CD44, CDC14A, CDC25A, CDK4, CDK6, CDKN1A, CDKN1B, CDKN2A, CDKN2C, CEBPB, CHEK1, CHEK2, CHUK, CLU, COL1A2, COL4A1, COPS8, CREB1, CRKL, CSF1R, CXCL8, CYLD, DDX58, DERL1, DLL1, DUSP10, E2F1, E2F3, EGFR, EI…
GO:0001142	Degradation of AXIN	REACTOME_Pathways_22.06.2017	1.9e-21	2.5e-19	4e-12	9.8e-11	[-1]	Group29	5.59378	187	[ADCY6, AGO1, AKT2, AKT3, ANP32A, APAF1, APP, ATF1, ATG16L1, AXIN2, AXL, BARD1, BCL2, BCL2L1, BCL2L11, BCL6, BMI1, BRCA1, CASP3, CCL20, CCL22, CCL5, CCND1, CCND2, CCNE1, CCNE2, CCNF, CCR1, CD40LG, CD44, CDC14A, CDC25A, CDK4, CDK6, CDKN1A, CDKN1B, CDKN2A, CDKN2C, CEBPB, CHEK1, CHEK2, CHUK, CLU, COL1A2, COL4A1, COPS8, CREB1, CRKL, CSF1R, CXCL8, CYLD, DDX58, DERL1, DLL1, DUSP10, E2F1, E2F3, EGFR, EI…
GO:0001143	Degradation of DVL	REACTOME_Pathways_22.06.2017	1.9e-21	2.5e-19	4e-12	9.8e-11	[-1]	Group29	5.59378	187	[ADCY6, AGO1, AKT2, AKT3, ANP32A, APAF1, APP, ATF1, ATG16L1, AXIN2, AXL, BARD1, BCL2, BCL2L1, BCL2L11, BCL6, BMI1, BRCA1, CASP3, CCL20, CCL22, CCL5, CCND1, CCND2, CCNE1, CCNE2, CCNF, CCR1, CD40LG, CD44, CDC14A, CDC25A, CDK4, CDK6, CDKN1A, CDKN1B, CDKN2A, CDKN2C, CEBPB, CHEK1, CHEK2, CHUK, CLU, COL1A2, COL4A1, COPS8, CREB1, CRKL, CSF1R, CXCL8, CYLD, DDX58, DERL1, DLL1, DUSP10, E2F1, E2F3, EGFR, EI…
GO:0001167	Interleukin-3, 5 and GM-CSF signaling	REACTOME_Pathways_22.06.2017	1.9e-21	2.5e-19	4e-12	9.8e-11	[-1]	Group29	5.59378	187	[ADCY6, AGO1, AKT2, AKT3, ANP32A, APAF1, APP, ATF1, ATG16L1, AXIN2, AXL, BARD1, BCL2, BCL2L1, BCL2L11, BCL6, BMI1, BRCA1, CASP3, CCL20, CCL22, CCL5, CCND1, CCND2, CCNE1, CCNE2, CCNF, CCR1, CD40LG, CD44, CDC14A, CDC25A, CDK4, CDK6, CDKN1A, CDKN1B, CDKN2A, CDKN2C, CEBPB, CHEK1, CHEK2, CHUK, CLU, COL1A2, COL4A1, COPS8, CREB1, CRKL, CSF1R, CXCL8, CYLD, DDX58, DERL1, DLL1, DUSP10, E2F1, E2F3, EGFR, EI…
GO:0001178	VEGFR2 mediated cell proliferation	REACTOME_Pathways_22.06.2017	1.9e-21	2.5e-19	4e-12	9.8e-11	[-1]	Group29	5.59378	187	[ADCY6, AGO1, AKT2, AKT3, ANP32A, APAF1, APP, ATF1, ATG16L1, AXIN2, AXL, BARD1, BCL2, BCL2L1, BCL2L11, BCL6, BMI1, BRCA1, CASP3, CCL20, CCL22, CCL5, CCND1, CCND2, CCNE1, CCNE2, CCNF, CCR1, CD40LG, CD44, CDC14A, CDC25A, CDK4, CDK6, CDKN1A, CDKN1B, CDKN2A, CDKN2C, CEBPB, CHEK1, CHEK2, CHUK, CLU, COL1A2, COL4A1, COPS8, CREB1, CRKL, CSF1R, CXCL8, CYLD, DDX58, DERL1, DLL1, DUSP10, E2F1, E2F3, EGFR, EI…
GO:0001211	Hedgehog ligand biogenesis	REACTOME_Pathways_22.06.2017	1.9e-21	2.5e-19	4e-12	9.8e-11	[-1]	Group29	5.59378	187	[ADCY6, AGO1, AKT2, AKT3, ANP32A, APAF1, APP, ATF1, ATG16L1, AXIN2, AXL, BARD1, BCL2, BCL2L1, BCL2L11, BCL6, BMI1, BRCA1, CASP3, CCL20, CCL22, CCL5, CCND1, CCND2, CCNE1, CCNE2, CCNF, CCR1, CD40LG, CD44, CDC14A, CDC25A, CDK4, CDK6, CDKN1A, CDKN1B, CDKN2A, CDKN2C, CEBPB, CHEK1, CHEK2, CHUK, CLU, COL1A2, COL4A1, COPS8, CREB1, CRKL, CSF1R, CXCL8, CYLD, DDX58, DERL1, DLL1, DUSP10, E2F1, E2F3, EGFR, EI…
GO:0001212	Signaling by Hedgehog	REACTOME_Pathways_22.06.2017	1.9e-21	2.5e-19	4e-12	9.8e-11	[-1]	Group29	5.59378	187	[ADCY6, AGO1, AKT2, AKT3, ANP32A, APAF1, APP, ATF1, ATG16L1, AXIN2, AXL, BARD1, BCL2, BCL2L1, BCL2L11, BCL6, BMI1, BRCA1, CASP3, CCL20, CCL22, CCL5, CCND1, CCND2, CCNE1, CCNE2, CCNF, CCR1, CD40LG, CD44, CDC14A, CDC25A, CDK4, CDK6, CDKN1A, CDKN1B, CDKN2A, CDKN2C, CEBPB, CHEK1, CHEK2, CHUK, CLU, COL1A2, COL4A1, COPS8, CREB1, CRKL, CSF1R, CXCL8, CYLD, DDX58, DERL1, DLL1, DUSP10, E2F1, E2F3, EGFR, EI…
GO:0001222	Hh mutants that don't undergo autocatalytic processing are degraded by ERAD	REACTOME_Pathways_22.06.2017	1.9e-21	2.5e-19	4e-12	9.8e-11	[-1]	Group29	5.59378	187	[ADCY6, AGO1, AKT2, AKT3, ANP32A, APAF1, APP, ATF1, ATG16L1, AXIN2, AXL, BARD1, BCL2, BCL2L1, BCL2L11, BCL6, BMI1, BRCA1, CASP3, CCL20, CCL22, CCL5, CCND1, CCND2, CCNE1, CCNE2, CCNF, CCR1, CD40LG, CD44, CDC14A, CDC25A, CDK4, CDK6, CDKN1A, CDKN1B, CDKN2A, CDKN2C, CEBPB, CHEK1, CHEK2, CHUK, CLU, COL1A2, COL4A1, COPS8, CREB1, CRKL, CSF1R, CXCL8, CYLD, DDX58, DERL1, DLL1, DUSP10, E2F1, E2F3, EGFR, EI…
GO:0001228	Hh mutants abrogate ligand secretion	REACTOME_Pathways_22.06.2017	1.9e-21	2.5e-19	4e-12	9.8e-11	[-1]	Group29	5.59378	187	[ADCY6, AGO1, AKT2, AKT3, ANP32A, APAF1, APP, ATF1, ATG16L1, AXIN2, AXL, BARD1, BCL2, BCL2L1, BCL2L11, BCL6, BMI1, BRCA1, CASP3, CCL20, CCL22, CCL5, CCND1, CCND2, CCNE1, CCNE2, CCNF, CCR1, CD40LG, CD44, CDC14A, CDC25A, CDK4, CDK6, CDKN1A, CDKN1B, CDKN2A, CDKN2C, CEBPB, CHEK1, CHEK2, CHUK, CLU, COL1A2, COL4A1, COPS8, CREB1, CRKL, CSF1R, CXCL8, CYLD, DDX58, DERL1, DLL1, DUSP10, E2F1, E2F3, EGFR, EI…
GO:0001268	Dectin-1 mediated noncanonical NF-kB signaling	REACTOME_Pathways_22.06.2017	1.9e-21	2.5e-19	4e-12	9.8e-11	[-1]	Group29	5.59378	187	[ADCY6, AGO1, AKT2, AKT3, ANP32A, APAF1, APP, ATF1, ATG16L1, AXIN2, AXL, BARD1, BCL2, BCL2L1, BCL2L11, BCL6, BMI1, BRCA1, CASP3, CCL20, CCL22, CCL5, CCND1, CCND2, CCNE1, CCNE2, CCNF, CCR1, CD40LG, CD44, CDC14A, CDC25A, CDK4, CDK6, CDKN1A, CDKN1B, CDKN2A, CDKN2C, CEBPB, CHEK1, CHEK2, CHUK, CLU, COL1A2, COL4A1, COPS8, CREB1, CRKL, CSF1R, CXCL8, CYLD, DDX58, DERL1, DLL1, DUSP10, E2F1, E2F3, EGFR, EI…
GO:0001270	CLEC7A (Dectin-1) signaling	REACTOME_Pathways_22.06.2017	1.9e-21	2.5e-19	4e-12	9.8e-11	[-1]	Group29	5.59378	187	[ADCY6, AGO1, AKT2, AKT3, ANP32A, APAF1, APP, ATF1, ATG16L1, AXIN2, AXL, BARD1, BCL2, BCL2L1, BCL2L11, BCL6, BMI1, BRCA1, CASP3, CCL20, CCL22, CCL5, CCND1, CCND2, CCNE1, CCNE2, CCNF, CCR1, CD40LG, CD44, CDC14A, CDC25A, CDK4, CDK6, CDKN1A, CDKN1B, CDKN2A, CDKN2C, CEBPB, CHEK1, CHEK2, CHUK, CLU, COL1A2, COL4A1, COPS8, CREB1, CRKL, CSF1R, CXCL8, CYLD, DDX58, DERL1, DLL1, DUSP10, E2F1, E2F3, EGFR, EI…
GO:0001272	Degradation of GLI1 by the proteasome	REACTOME_Pathways_22.06.2017	1.9e-21	2.5e-19	4e-12	9.8e-11	[-1]	Group29	5.59378	187	[ADCY6, AGO1, AKT2, AKT3, ANP32A, APAF1, APP, ATF1, ATG16L1, AXIN2, AXL, BARD1, BCL2, BCL2L1, BCL2L11, BCL6, BMI1, BRCA1, CASP3, CCL20, CCL22, CCL5, CCND1, CCND2, CCNE1, CCNE2, CCNF, CCR1, CD40LG, CD44, CDC14A, CDC25A, CDK4, CDK6, CDKN1A, CDKN1B, CDKN2A, CDKN2C, CEBPB, CHEK1, CHEK2, CHUK, CLU, COL1A2, COL4A1, COPS8, CREB1, CRKL, CSF1R, CXCL8, CYLD, DDX58, DERL1, DLL1, DUSP10, E2F1, E2F3, EGFR, EI…
GO:0001273	Degradation of GLI2 by the proteasome	REACTOME_Pathways_22.06.2017	1.9e-21	2.5e-19	4e-12	9.8e-11	[-1]	Group29	5.59378	187	[ADCY6, AGO1, AKT2, AKT3, ANP32A, APAF1, APP, ATF1, ATG16L1, AXIN2, AXL, BARD1, BCL2, BCL2L1, BCL2L11, BCL6, BMI1, BRCA1, CASP3, CCL20, CCL22, CCL5, CCND1, CCND2, CCNE1, CCNE2, CCNF, CCR1, CD40LG, CD44, CDC14A, CDC25A, CDK4, CDK6, CDKN1A, CDKN1B, CDKN2A, CDKN2C, CEBPB, CHEK1, CHEK2, CHUK, CLU, COL1A2, COL4A1, COPS8, CREB1, CRKL, CSF1R, CXCL8, CYLD, DDX58, DERL1, DLL1, DUSP10, E2F1, E2F3, EGFR, EI…
GO:0001274	GLI3 is processed to GLI3R by the proteasome	REACTOME_Pathways_22.06.2017	1.9e-21	2.5e-19	4e-12	9.8e-11	[-1]	Group29	5.59378	187	[ADCY6, AGO1, AKT2, AKT3, ANP32A, APAF1, APP, ATF1, ATG16L1, AXIN2, AXL, BARD1, BCL2, BCL2L1, BCL2L11, BCL6, BMI1, BRCA1, CASP3, CCL20, CCL22, CCL5, CCND1, CCND2, CCNE1, CCNE2, CCNF, CCR1, CD40LG, CD44, CDC14A, CDC25A, CDK4, CDK6, CDKN1A, CDKN1B, CDKN2A, CDKN2C, CEBPB, CHEK1, CHEK2, CHUK, CLU, COL1A2, COL4A1, COPS8, CREB1, CRKL, CSF1R, CXCL8, CYLD, DDX58, DERL1, DLL1, DUSP10, E2F1, E2F3, EGFR, EI…
GO:0001275	Hedgehog 'off' state	REACTOME_Pathways_22.06.2017	1.9e-21	2.5e-19	4e-12	9.8e-11	[-1]	Group29	5.59378	187	[ADCY6, AGO1, AKT2, AKT3, ANP32A, APAF1, APP, ATF1, ATG16L1, AXIN2, AXL, BARD1, BCL2, BCL2L1, BCL2L11, BCL6, BMI1, BRCA1, CASP3, CCL20, CCL22, CCL5, CCND1, CCND2, CCNE1, CCNE2, CCNF, CCR1, CD40LG, CD44, CDC14A, CDC25A, CDK4, CDK6, CDKN1A, CDKN1B, CDKN2A, CDKN2C, CEBPB, CHEK1, CHEK2, CHUK, CLU, COL1A2, COL4A1, COPS8, CREB1, CRKL, CSF1R, CXCL8, CYLD, DDX58, DERL1, DLL1, DUSP10, E2F1, E2F3, EGFR, EI…
GO:0001279	ABC transporter disorders	REACTOME_Pathways_22.06.2017	1.9e-21	2.5e-19	4e-12	9.8e-11	[-1]	Group29	5.59378	187	[ADCY6, AGO1, AKT2, AKT3, ANP32A, APAF1, APP, ATF1, ATG16L1, AXIN2, AXL, BARD1, BCL2, BCL2L1, BCL2L11, BCL6, BMI1, BRCA1, CASP3, CCL20, CCL22, CCL5, CCND1, CCND2, CCNE1, CCNE2, CCNF, CCR1, CD40LG, CD44, CDC14A, CDC25A, CDK4, CDK6, CDKN1A, CDKN1B, CDKN2A, CDKN2C, CEBPB, CHEK1, CHEK2, CHUK, CLU, COL1A2, COL4A1, COPS8, CREB1, CRKL, CSF1R, CXCL8, CYLD, DDX58, DERL1, DLL1, DUSP10, E2F1, E2F3, EGFR, EI…
GO:0001284	Disorders of transmembrane transporters	REACTOME_Pathways_22.06.2017	1.9e-21	2.5e-19	4e-12	9.8e-11	[-1]	Group29	5.59378	187	[ADCY6, AGO1, AKT2, AKT3, ANP32A, APAF1, APP, ATF1, ATG16L1, AXIN2, AXL, BARD1, BCL2, BCL2L1, BCL2L11, BCL6, BMI1, BRCA1, CASP3, CCL20, CCL22, CCL5, CCND1, CCND2, CCNE1, CCNE2, CCNF, CCR1, CD40LG, CD44, CDC14A, CDC25A, CDK4, CDK6, CDKN1A, CDKN1B, CDKN2A, CDKN2C, CEBPB, CHEK1, CHEK2, CHUK, CLU, COL1A2, COL4A1, COPS8, CREB1, CRKL, CSF1R, CXCL8, CYLD, DDX58, DERL1, DLL1, DUSP10, E2F1, E2F3, EGFR, EI…
GO:0001292	C-type lectin receptors (CLRs)	REACTOME_Pathways_22.06.2017	1.9e-21	2.5e-19	4e-12	9.8e-11	[-1]	Group29	5.59378	187	[ADCY6, AGO1, AKT2, AKT3, ANP32A, APAF1, APP, ATF1, ATG16L1, AXIN2, AXL, BARD1, BCL2, BCL2L1, BCL2L11, BCL6, BMI1, BRCA1, CASP3, CCL20, CCL22, CCL5, CCND1, CCND2, CCNE1, CCNE2, CCNF, CCR1, CD40LG, CD44, CDC14A, CDC25A, CDK4, CDK6, CDKN1A, CDKN1B, CDKN2A, CDKN2C, CEBPB, CHEK1, CHEK2, CHUK, CLU, COL1A2, COL4A1, COPS8, CREB1, CRKL, CSF1R, CXCL8, CYLD, DDX58, DERL1, DLL1, DUSP10, E2F1, E2F3, EGFR, EI…
GO:0001307	Hedgehog 'on' state	REACTOME_Pathways_22.06.2017	1.9e-21	2.5e-19	4e-12	9.8e-11	[-1]	Group29	5.59378	187	[ADCY6, AGO1, AKT2, AKT3, ANP32A, APAF1, APP, ATF1, ATG16L1, AXIN2, AXL, BARD1, BCL2, BCL2L1, BCL2L11, BCL6, BMI1, BRCA1, CASP3, CCL20, CCL22, CCL5, CCND1, CCND2, CCNE1, CCNE2, CCNF, CCR1, CD40LG, CD44, CDC14A, CDC25A, CDK4, CDK6, CDKN1A, CDKN1B, CDKN2A, CDKN2C, CEBPB, CHEK1, CHEK2, CHUK, CLU, COL1A2, COL4A1, COPS8, CREB1, CRKL, CSF1R, CXCL8, CYLD, DDX58, DERL1, DLL1, DUSP10, E2F1, E2F3, EGFR, EI…
GO:0001364	Regulation of RAS by GAPs	REACTOME_Pathways_22.06.2017	1.9e-21	2.5e-19	4e-12	9.8e-11	[-1]	Group29	5.59378	187	[ADCY6, AGO1, AKT2, AKT3, ANP32A, APAF1, APP, ATF1, ATG16L1, AXIN2, AXL, BARD1, BCL2, BCL2L1, BCL2L11, BCL6, BMI1, BRCA1, CASP3, CCL20, CCL22, CCL5, CCND1, CCND2, CCNE1, CCNE2, CCNF, CCR1, CD40LG, CD44, CDC14A, CDC25A, CDK4, CDK6, CDKN1A, CDKN1B, CDKN2A, CDKN2C, CEBPB, CHEK1, CHEK2, CHUK, CLU, COL1A2, COL4A1, COPS8, CREB1, CRKL, CSF1R, CXCL8, CYLD, DDX58, DERL1, DLL1, DUSP10, E2F1, E2F3, EGFR, EI…
GO:0001373	Diseases of signal transduction	REACTOME_Pathways_22.06.2017	1.9e-21	2.5e-19	4e-12	9.8e-11	[-1]	Group29	5.59378	187	[ADCY6, AGO1, AKT2, AKT3, ANP32A, APAF1, APP, ATF1, ATG16L1, AXIN2, AXL, BARD1, BCL2, BCL2L1, BCL2L11, BCL6, BMI1, BRCA1, CASP3, CCL20, CCL22, CCL5, CCND1, CCND2, CCNE1, CCNE2, CCNF, CCR1, CD40LG, CD44, CDC14A, CDC25A, CDK4, CDK6, CDKN1A, CDKN1B, CDKN2A, CDKN2C, CEBPB, CHEK1, CHEK2, CHUK, CLU, COL1A2, COL4A1, COPS8, CREB1, CRKL, CSF1R, CXCL8, CYLD, DDX58, DERL1, DLL1, DUSP10, E2F1, E2F3, EGFR, EI…
GO:0001378	TNFR2 non-canonical NF-kB pathway	REACTOME_Pathways_22.06.2017	1.9e-21	2.5e-19	4e-12	9.8e-11	[-1]	Group29	5.59378	187	[ADCY6, AGO1, AKT2, AKT3, ANP32A, APAF1, APP, ATF1, ATG16L1, AXIN2, AXL, BARD1, BCL2, BCL2L1, BCL2L11, BCL6, BMI1, BRCA1, CASP3, CCL20, CCL22, CCL5, CCND1, CCND2, CCNE1, CCNE2, CCNF, CCR1, CD40LG, CD44, CDC14A, CDC25A, CDK4, CDK6, CDKN1A, CDKN1B, CDKN2A, CDKN2C, CEBPB, CHEK1, CHEK2, CHUK, CLU, COL1A2, COL4A1, COPS8, CREB1, CRKL, CSF1R, CXCL8, CYLD, DDX58, DERL1, DLL1, DUSP10, E2F1, E2F3, EGFR, EI…
GO:0001383	RAF/MAP kinase cascade	REACTOME_Pathways_22.06.2017	1.9e-21	2.5e-19	4e-12	9.8e-11	[-1]	Group29	5.59378	187	[ADCY6, AGO1, AKT2, AKT3, ANP32A, APAF1, APP, ATF1, ATG16L1, AXIN2, AXL, BARD1, BCL2, BCL2L1, BCL2L11, BCL6, BMI1, BRCA1, CASP3, CCL20, CCL22, CCL5, CCND1, CCND2, CCNE1, CCNE2, CCNF, CCR1, CD40LG, CD44, CDC14A, CDC25A, CDK4, CDK6, CDKN1A, CDKN1B, CDKN2A, CDKN2C, CEBPB, CHEK1, CHEK2, CHUK, CLU, COL1A2, COL4A1, COPS8, CREB1, CRKL, CSF1R, CXCL8, CYLD, DDX58, DERL1, DLL1, DUSP10, E2F1, E2F3, EGFR, EI…
GO:0001389	NIK-->noncanonical NF-kB signaling	REACTOME_Pathways_22.06.2017	1.9e-21	2.5e-19	4e-12	9.8e-11	[-1]	Group29	5.59378	187	[ADCY6, AGO1, AKT2, AKT3, ANP32A, APAF1, APP, ATF1, ATG16L1, AXIN2, AXL, BARD1, BCL2, BCL2L1, BCL2L11, BCL6, BMI1, BRCA1, CASP3, CCL20, CCL22, CCL5, CCND1, CCND2, CCNE1, CCNE2, CCNF, CCR1, CD40LG, CD44, CDC14A, CDC25A, CDK4, CDK6, CDKN1A, CDKN1B, CDKN2A, CDKN2C, CEBPB, CHEK1, CHEK2, CHUK, CLU, COL1A2, COL4A1, COPS8, CREB1, CRKL, CSF1R, CXCL8, CYLD, DDX58, DERL1, DLL1, DUSP10, E2F1, E2F3, EGFR, EI…
GO:0001392	Defective CFTR causes cystic fibrosis	REACTOME_Pathways_22.06.2017	1.9e-21	2.5e-19	4e-12	9.8e-11	[-1]	Group29	5.59378	187	[ADCY6, AGO1, AKT2, AKT3, ANP32A, APAF1, APP, ATF1, ATG16L1, AXIN2, AXL, BARD1, BCL2, BCL2L1, BCL2L11, BCL6, BMI1, BRCA1, CASP3, CCL20, CCL22, CCL5, CCND1, CCND2, CCNE1, CCNE2, CCNF, CCR1, CD40LG, CD44, CDC14A, CDC25A, CDK4, CDK6, CDKN1A, CDKN1B, CDKN2A, CDKN2C, CEBPB, CHEK1, CHEK2, CHUK, CLU, COL1A2, COL4A1, COPS8, CREB1, CRKL, CSF1R, CXCL8, CYLD, DDX58, DERL1, DLL1, DUSP10, E2F1, E2F3, EGFR, EI…
GO:0001394	MAPK family signaling cascades	REACTOME_Pathways_22.06.2017	1.9e-21	2.5e-19	4e-12	9.8e-11	[-1]	Group29	5.59378	187	[ADCY6, AGO1, AKT2, AKT3, ANP32A, APAF1, APP, ATF1, ATG16L1, AXIN2, AXL, BARD1, BCL2, BCL2L1, BCL2L11, BCL6, BMI1, BRCA1, CASP3, CCL20, CCL22, CCL5, CCND1, CCND2, CCNE1, CCNE2, CCNF, CCR1, CD40LG, CD44, CDC14A, CDC25A, CDK4, CDK6, CDKN1A, CDKN1B, CDKN2A, CDKN2C, CEBPB, CHEK1, CHEK2, CHUK, CLU, COL1A2, COL4A1, COPS8, CREB1, CRKL, CSF1R, CXCL8, CYLD, DDX58, DERL1, DLL1, DUSP10, E2F1, E2F3, EGFR, EI…
GO:0001399	MAPK1/MAPK3 signaling	REACTOME_Pathways_22.06.2017	1.9e-21	2.5e-19	4e-12	9.8e-11	[-1]	Group29	5.59378	187	[ADCY6, AGO1, AKT2, AKT3, ANP32A, APAF1, APP, ATF1, ATG16L1, AXIN2, AXL, BARD1, BCL2, BCL2L1, BCL2L11, BCL6, BMI1, BRCA1, CASP3, CCL20, CCL22, CCL5, CCND1, CCND2, CCNE1, CCNE2, CCNF, CCR1, CD40LG, CD44, CDC14A, CDC25A, CDK4, CDK6, CDKN1A, CDKN1B, CDKN2A, CDKN2C, CEBPB, CHEK1, CHEK2, CHUK, CLU, COL1A2, COL4A1, COPS8, CREB1, CRKL, CSF1R, CXCL8, CYLD, DDX58, DERL1, DLL1, DUSP10, E2F1, E2F3, EGFR, EI…
GO:0001404	MAPK6/MAPK4 signaling	REACTOME_Pathways_22.06.2017	1.9e-21	2.5e-19	4e-12	9.8e-11	[-1]	Group29	5.59378	187	[ADCY6, AGO1, AKT2, AKT3, ANP32A, APAF1, APP, ATF1, ATG16L1, AXIN2, AXL, BARD1, BCL2, BCL2L1, BCL2L11, BCL6, BMI1, BRCA1, CASP3, CCL20, CCL22, CCL5, CCND1, CCND2, CCNE1, CCNE2, CCNF, CCR1, CD40LG, CD44, CDC14A, CDC25A, CDK4, CDK6, CDKN1A, CDKN1B, CDKN2A, CDKN2C, CEBPB, CHEK1, CHEK2, CHUK, CLU, COL1A2, COL4A1, COPS8, CREB1, CRKL, CSF1R, CXCL8, CYLD, DDX58, DERL1, DLL1, DUSP10, E2F1, E2F3, EGFR, EI…
GO:0001409	Deubiquitination	REACTOME_Pathways_22.06.2017	1.9e-21	2.5e-19	4e-12	9.8e-11	[-1]	Group29	5.59378	187	[ADCY6, AGO1, AKT2, AKT3, ANP32A, APAF1, APP, ATF1, ATG16L1, AXIN2, AXL, BARD1, BCL2, BCL2L1, BCL2L11, BCL6, BMI1, BRCA1, CASP3, CCL20, CCL22, CCL5, CCND1, CCND2, CCNE1, CCNE2, CCNF, CCR1, CD40LG, CD44, CDC14A, CDC25A, CDK4, CDK6, CDKN1A, CDKN1B, CDKN2A, CDKN2C, CEBPB, CHEK1, CHEK2, CHUK, CLU, COL1A2, COL4A1, COPS8, CREB1, CRKL, CSF1R, CXCL8, CYLD, DDX58, DERL1, DLL1, DUSP10, E2F1, E2F3, EGFR, EI…
GO:0001412	UCH proteinases	REACTOME_Pathways_22.06.2017	1.9e-21	2.5e-19	4e-12	9.8e-11	[-1]	Group29	5.59378	187	[ADCY6, AGO1, AKT2, AKT3, ANP32A, APAF1, APP, ATF1, ATG16L1, AXIN2, AXL, BARD1, BCL2, BCL2L1, BCL2L11, BCL6, BMI1, BRCA1, CASP3, CCL20, CCL22, CCL5, CCND1, CCND2, CCNE1, CCNE2, CCNF, CCR1, CD40LG, CD44, CDC14A, CDC25A, CDK4, CDK6, CDKN1A, CDKN1B, CDKN2A, CDKN2C, CEBPB, CHEK1, CHEK2, CHUK, CLU, COL1A2, COL4A1, COPS8, CREB1, CRKL, CSF1R, CXCL8, CYLD, DDX58, DERL1, DLL1, DUSP10, E2F1, E2F3, EGFR, EI…
GO:0001414	Ub-specific processing proteases	REACTOME_Pathways_22.06.2017	1.9e-21	2.5e-19	4e-12	9.8e-11	[-1]	Group29	5.59378	187	[ADCY6, AGO1, AKT2, AKT3, ANP32A, APAF1, APP, ATF1, ATG16L1, AXIN2, AXL, BARD1, BCL2, BCL2L1, BCL2L11, BCL6, BMI1, BRCA1, CASP3, CCL20, CCL22, CCL5, CCND1, CCND2, CCNE1, CCNE2, CCNF, CCR1, CD40LG, CD44, CDC14A, CDC25A, CDK4, CDK6, CDKN1A, CDKN1B, CDKN2A, CDKN2C, CEBPB, CHEK1, CHEK2, CHUK, CLU, COL1A2, COL4A1, COPS8, CREB1, CRKL, CSF1R, CXCL8, CYLD, DDX58, DERL1, DLL1, DUSP10, E2F1, E2F3, EGFR, EI…
GO:0001525	CDT1 association with the CDC6:ORC:origin complex	REACTOME_Pathways_22.06.2017	1.9e-21	2.5e-19	4e-12	9.8e-11	[-1]	Group29	5.59378	187	[ADCY6, AGO1, AKT2, AKT3, ANP32A, APAF1, APP, ATF1, ATG16L1, AXIN2, AXL, BARD1, BCL2, BCL2L1, BCL2L11, BCL6, BMI1, BRCA1, CASP3, CCL20, CCL22, CCL5, CCND1, CCND2, CCNE1, CCNE2, CCNF, CCR1, CD40LG, CD44, CDC14A, CDC25A, CDK4, CDK6, CDKN1A, CDKN1B, CDKN2A, CDKN2C, CEBPB, CHEK1, CHEK2, CHUK, CLU, COL1A2, COL4A1, COPS8, CREB1, CRKL, CSF1R, CXCL8, CYLD, DDX58, DERL1, DLL1, DUSP10, E2F1, E2F3, EGFR, EI…
GO:0001526	Assembly of the pre-replicative complex	REACTOME_Pathways_22.06.2017	1.9e-21	2.5e-19	4e-12	9.8e-11	[-1]	Group29	5.59378	187	[ADCY6, AGO1, AKT2, AKT3, ANP32A, APAF1, APP, ATF1, ATG16L1, AXIN2, AXL, BARD1, BCL2, BCL2L1, BCL2L11, BCL6, BMI1, BRCA1, CASP3, CCL20, CCL22, CCL5, CCND1, CCND2, CCNE1, CCNE2, CCNF, CCR1, CD40LG, CD44, CDC14A, CDC25A, CDK4, CDK6, CDKN1A, CDKN1B, CDKN2A, CDKN2C, CEBPB, CHEK1, CHEK2, CHUK, CLU, COL1A2, COL4A1, COPS8, CREB1, CRKL, CSF1R, CXCL8, CYLD, DDX58, DERL1, DLL1, DUSP10, E2F1, E2F3, EGFR, EI…
GO:0001527	M/G1 Transition	REACTOME_Pathways_22.06.2017	1.9e-21	2.5e-19	4e-12	9.8e-11	[-1]	Group29	5.59378	187	[ADCY6, AGO1, AKT2, AKT3, ANP32A, APAF1, APP, ATF1, ATG16L1, AXIN2, AXL, BARD1, BCL2, BCL2L1, BCL2L11, BCL6, BMI1, BRCA1, CASP3, CCL20, CCL22, CCL5, CCND1, CCND2, CCNE1, CCNE2, CCNF, CCR1, CD40LG, CD44, CDC14A, CDC25A, CDK4, CDK6, CDKN1A, CDKN1B, CDKN2A, CDKN2C, CEBPB, CHEK1, CHEK2, CHUK, CLU, COL1A2, COL4A1, COPS8, CREB1, CRKL, CSF1R, CXCL8, CYLD, DDX58, DERL1, DLL1, DUSP10, E2F1, E2F3, EGFR, EI…
GO:0001531	Mitotic Anaphase	REACTOME_Pathways_22.06.2017	1.9e-21	2.5e-19	4e-12	9.8e-11	[-1]	Group29	5.59378	187	[ADCY6, AGO1, AKT2, AKT3, ANP32A, APAF1, APP, ATF1, ATG16L1, AXIN2, AXL, BARD1, BCL2, BCL2L1, BCL2L11, BCL6, BMI1, BRCA1, CASP3, CCL20, CCL22, CCL5, CCND1, CCND2, CCNE1, CCNE2, CCNF, CCR1, CD40LG, CD44, CDC14A, CDC25A, CDK4, CDK6, CDKN1A, CDKN1B, CDKN2A, CDKN2C, CEBPB, CHEK1, CHEK2, CHUK, CLU, COL1A2, COL4A1, COPS8, CREB1, CRKL, CSF1R, CXCL8, CYLD, DDX58, DERL1, DLL1, DUSP10, E2F1, E2F3, EGFR, EI…
GO:0001533	M Phase	REACTOME_Pathways_22.06.2017	1.9e-21	2.5e-19	4e-12	9.8e-11	[-1]	Group29	5.59378	187	[ADCY6, AGO1, AKT2, AKT3, ANP32A, APAF1, APP, ATF1, ATG16L1, AXIN2, AXL, BARD1, BCL2, BCL2L1, BCL2L11, BCL6, BMI1, BRCA1, CASP3, CCL20, CCL22, CCL5, CCND1, CCND2, CCNE1, CCNE2, CCNF, CCR1, CD40LG, CD44, CDC14A, CDC25A, CDK4, CDK6, CDKN1A, CDKN1B, CDKN2A, CDKN2C, CEBPB, CHEK1, CHEK2, CHUK, CLU, COL1A2, COL4A1, COPS8, CREB1, CRKL, CSF1R, CXCL8, CYLD, DDX58, DERL1, DLL1, DUSP10, E2F1, E2F3, EGFR, EI…
GO:0001535	Orc1 removal from chromatin	REACTOME_Pathways_22.06.2017	1.9e-21	2.5e-19	4e-12	9.8e-11	[-1]	Group29	5.59378	187	[ADCY6, AGO1, AKT2, AKT3, ANP32A, APAF1, APP, ATF1, ATG16L1, AXIN2, AXL, BARD1, BCL2, BCL2L1, BCL2L11, BCL6, BMI1, BRCA1, CASP3, CCL20, CCL22, CCL5, CCND1, CCND2, CCNE1, CCNE2, CCNF, CCR1, CD40LG, CD44, CDC14A, CDC25A, CDK4, CDK6, CDKN1A, CDKN1B, CDKN2A, CDKN2C, CEBPB, CHEK1, CHEK2, CHUK, CLU, COL1A2, COL4A1, COPS8, CREB1, CRKL, CSF1R, CXCL8, CYLD, DDX58, DERL1, DLL1, DUSP10, E2F1, E2F3, EGFR, EI…
GO:0001538	DNA Replication Pre-Initiation	REACTOME_Pathways_22.06.2017	1.9e-21	2.5e-19	4e-12	9.8e-11	[-1]	Group29	5.59378	187	[ADCY6, AGO1, AKT2, AKT3, ANP32A, APAF1, APP, ATF1, ATG16L1, AXIN2, AXL, BARD1, BCL2, BCL2L1, BCL2L11, BCL6, BMI1, BRCA1, CASP3, CCL20, CCL22, CCL5, CCND1, CCND2, CCNE1, CCNE2, CCNF, CCR1, CD40LG, CD44, CDC14A, CDC25A, CDK4, CDK6, CDKN1A, CDKN1B, CDKN2A, CDKN2C, CEBPB, CHEK1, CHEK2, CHUK, CLU, COL1A2, COL4A1, COPS8, CREB1, CRKL, CSF1R, CXCL8, CYLD, DDX58, DERL1, DLL1, DUSP10, E2F1, E2F3, EGFR, EI…
GO:0001539	CDK-mediated phosphorylation and removal of Cdc6	REACTOME_Pathways_22.06.2017	1.9e-21	2.5e-19	4e-12	9.8e-11	[-1]	Group29	5.59378	187	[ADCY6, AGO1, AKT2, AKT3, ANP32A, APAF1, APP, ATF1, ATG16L1, AXIN2, AXL, BARD1, BCL2, BCL2L1, BCL2L11, BCL6, BMI1, BRCA1, CASP3, CCL20, CCL22, CCL5, CCND1, CCND2, CCNE1, CCNE2, CCNF, CCR1, CD40LG, CD44, CDC14A, CDC25A, CDK4, CDK6, CDKN1A, CDKN1B, CDKN2A, CDKN2C, CEBPB, CHEK1, CHEK2, CHUK, CLU, COL1A2, COL4A1, COPS8, CREB1, CRKL, CSF1R, CXCL8, CYLD, DDX58, DERL1, DLL1, DUSP10, E2F1, E2F3, EGFR, EI…
GO:0001540	Switching of origins to a post-replicative state	REACTOME_Pathways_22.06.2017	1.9e-21	2.5e-19	4e-12	9.8e-11	[-1]	Group29	5.59378	187	[ADCY6, AGO1, AKT2, AKT3, ANP32A, APAF1, APP, ATF1, ATG16L1, AXIN2, AXL, BARD1, BCL2, BCL2L1, BCL2L11, BCL6, BMI1, BRCA1, CASP3, CCL20, CCL22, CCL5, CCND1, CCND2, CCNE1, CCNE2, CCNF, CCR1, CD40LG, CD44, CDC14A, CDC25A, CDK4, CDK6, CDKN1A, CDKN1B, CDKN2A, CDKN2C, CEBPB, CHEK1, CHEK2, CHUK, CLU, COL1A2, COL4A1, COPS8, CREB1, CRKL, CSF1R, CXCL8, CYLD, DDX58, DERL1, DLL1, DUSP10, E2F1, E2F3, EGFR, EI…
GO:0001551	Ubiquitin-dependent degradation of Cyclin D1	REACTOME_Pathways_22.06.2017	1.9e-21	2.5e-19	4e-12	9.8e-11	[-1]	Group29	5.59378	187	[ADCY6, AGO1, AKT2, AKT3, ANP32A, APAF1, APP, ATF1, ATG16L1, AXIN2, AXL, BARD1, BCL2, BCL2L1, BCL2L11, BCL6, BMI1, BRCA1, CASP3, CCL20, CCL22, CCL5, CCND1, CCND2, CCNE1, CCNE2, CCNF, CCR1, CD40LG, CD44, CDC14A, CDC25A, CDK4, CDK6, CDKN1A, CDKN1B, CDKN2A, CDKN2C, CEBPB, CHEK1, CHEK2, CHUK, CLU, COL1A2, COL4A1, COPS8, CREB1, CRKL, CSF1R, CXCL8, CYLD, DDX58, DERL1, DLL1, DUSP10, E2F1, E2F3, EGFR, EI…
GO:0001554	Synthesis of DNA	REACTOME_Pathways_22.06.2017	1.9e-21	2.5e-19	4e-12	9.8e-11	[-1]	Group29	5.59378	187	[ADCY6, AGO1, AKT2, AKT3, ANP32A, APAF1, APP, ATF1, ATG16L1, AXIN2, AXL, BARD1, BCL2, BCL2L1, BCL2L11, BCL6, BMI1, BRCA1, CASP3, CCL20, CCL22, CCL5, CCND1, CCND2, CCNE1, CCNE2, CCNF, CCR1, CD40LG, CD44, CDC14A, CDC25A, CDK4, CDK6, CDKN1A, CDKN1B, CDKN2A, CDKN2C, CEBPB, CHEK1, CHEK2, CHUK, CLU, COL1A2, COL4A1, COPS8, CREB1, CRKL, CSF1R, CXCL8, CYLD, DDX58, DERL1, DLL1, DUSP10, E2F1, E2F3, EGFR, EI…
GO:0001555	S Phase	REACTOME_Pathways_22.06.2017	1.9e-21	2.5e-19	4e-12	9.8e-11	[-1]	Group29	5.59378	187	[ADCY6, AGO1, AKT2, AKT3, ANP32A, APAF1, APP, ATF1, ATG16L1, AXIN2, AXL, BARD1, BCL2, BCL2L1, BCL2L11, BCL6, BMI1, BRCA1, CASP3, CCL20, CCL22, CCL5, CCND1, CCND2, CCNE1, CCNE2, CCNF, CCR1, CD40LG, CD44, CDC14A, CDC25A, CDK4, CDK6, CDKN1A, CDKN1B, CDKN2A, CDKN2C, CEBPB, CHEK1, CHEK2, CHUK, CLU, COL1A2, COL4A1, COPS8, CREB1, CRKL, CSF1R, CXCL8, CYLD, DDX58, DERL1, DLL1, DUSP10, E2F1, E2F3, EGFR, EI…
GO:0001557	G2/M Transition	REACTOME_Pathways_22.06.2017	1.9e-21	2.5e-19	4e-12	9.8e-11	[-1]	Group29	5.59378	187	[ADCY6, AGO1, AKT2, AKT3, ANP32A, APAF1, APP, ATF1, ATG16L1, AXIN2, AXL, BARD1, BCL2, BCL2L1, BCL2L11, BCL6, BMI1, BRCA1, CASP3, CCL20, CCL22, CCL5, CCND1, CCND2, CCNE1, CCNE2, CCNF, CCR1, CD40LG, CD44, CDC14A, CDC25A, CDK4, CDK6, CDKN1A, CDKN1B, CDKN2A, CDKN2C, CEBPB, CHEK1, CHEK2, CHUK, CLU, COL1A2, COL4A1, COPS8, CREB1, CRKL, CSF1R, CXCL8, CYLD, DDX58, DERL1, DLL1, DUSP10, E2F1, E2F3, EGFR, EI…
GO:0001558	Cell Cycle, Mitotic	REACTOME_Pathways_22.06.2017	1.9e-21	2.5e-19	4e-12	9.8e-11	[-1]	Group29	5.59378	187	[ADCY6, AGO1, AKT2, AKT3, ANP32A, APAF1, APP, ATF1, ATG16L1, AXIN2, AXL, BARD1, BCL2, BCL2L1, BCL2L11, BCL6, BMI1, BRCA1, CASP3, CCL20, CCL22, CCL5, CCND1, CCND2, CCNE1, CCNE2, CCNF, CCR1, CD40LG, CD44, CDC14A, CDC25A, CDK4, CDK6, CDKN1A, CDKN1B, CDKN2A, CDKN2C, CEBPB, CHEK1, CHEK2, CHUK, CLU, COL1A2, COL4A1, COPS8, CREB1, CRKL, CSF1R, CXCL8, CYLD, DDX58, DERL1, DLL1, DUSP10, E2F1, E2F3, EGFR, EI…
GO:0001560	Removal of licensing factors from origins	REACTOME_Pathways_22.06.2017	1.9e-21	2.5e-19	4e-12	9.8e-11	[-1]	Group29	5.59378	187	[ADCY6, AGO1, AKT2, AKT3, ANP32A, APAF1, APP, ATF1, ATG16L1, AXIN2, AXL, BARD1, BCL2, BCL2L1, BCL2L11, BCL6, BMI1, BRCA1, CASP3, CCL20, CCL22, CCL5, CCND1, CCND2, CCNE1, CCNE2, CCNF, CCR1, CD40LG, CD44, CDC14A, CDC25A, CDK4, CDK6, CDKN1A, CDKN1B, CDKN2A, CDKN2C, CEBPB, CHEK1, CHEK2, CHUK, CLU, COL1A2, COL4A1, COPS8, CREB1, CRKL, CSF1R, CXCL8, CYLD, DDX58, DERL1, DLL1, DUSP10, E2F1, E2F3, EGFR, EI…
GO:0001561	Regulation of DNA replication	REACTOME_Pathways_22.06.2017	1.9e-21	2.5e-19	4e-12	9.8e-11	[-1]	Group29	5.59378	187	[ADCY6, AGO1, AKT2, AKT3, ANP32A, APAF1, APP, ATF1, ATG16L1, AXIN2, AXL, BARD1, BCL2, BCL2L1, BCL2L11, BCL6, BMI1, BRCA1, CASP3, CCL20, CCL22, CCL5, CCND1, CCND2, CCNE1, CCNE2, CCNF, CCR1, CD40LG, CD44, CDC14A, CDC25A, CDK4, CDK6, CDKN1A, CDKN1B, CDKN2A, CDKN2C, CEBPB, CHEK1, CHEK2, CHUK, CLU, COL1A2, COL4A1, COPS8, CREB1, CRKL, CSF1R, CXCL8, CYLD, DDX58, DERL1, DLL1, DUSP10, E2F1, E2F3, EGFR, EI…
GO:0001562	DNA Replication	REACTOME_Pathways_22.06.2017	1.9e-21	2.5e-19	4e-12	9.8e-11	[-1]	Group29	5.59378	187	[ADCY6, AGO1, AKT2, AKT3, ANP32A, APAF1, APP, ATF1, ATG16L1, AXIN2, AXL, BARD1, BCL2, BCL2L1, BCL2L11, BCL6, BMI1, BRCA1, CASP3, CCL20, CCL22, CCL5, CCND1, CCND2, CCNE1, CCNE2, CCNF, CCR1, CD40LG, CD44, CDC14A, CDC25A, CDK4, CDK6, CDKN1A, CDKN1B, CDKN2A, CDKN2C, CEBPB, CHEK1, CHEK2, CHUK, CLU, COL1A2, COL4A1, COPS8, CREB1, CRKL, CSF1R, CXCL8, CYLD, DDX58, DERL1, DLL1, DUSP10, E2F1, E2F3, EGFR, EI…
GO:0001566	G2/M Checkpoints	REACTOME_Pathways_22.06.2017	1.9e-21	2.5e-19	4e-12	9.8e-11	[-1]	Group29	5.59378	187	[ADCY6, AGO1, AKT2, AKT3, ANP32A, APAF1, APP, ATF1, ATG16L1, AXIN2, AXL, BARD1, BCL2, BCL2L1, BCL2L11, BCL6, BMI1, BRCA1, CASP3, CCL20, CCL22, CCL5, CCND1, CCND2, CCNE1, CCNE2, CCNF, CCR1, CD40LG, CD44, CDC14A, CDC25A, CDK4, CDK6, CDKN1A, CDKN1B, CDKN2A, CDKN2C, CEBPB, CHEK1, CHEK2, CHUK, CLU, COL1A2, COL4A1, COPS8, CREB1, CRKL, CSF1R, CXCL8, CYLD, DDX58, DERL1, DLL1, DUSP10, E2F1, E2F3, EGFR, EI…
GO:0001567	Stabilization of p53	REACTOME_Pathways_22.06.2017	1.9e-21	2.5e-19	4e-12	9.8e-11	[-1]	Group29	5.59378	187	[ADCY6, AGO1, AKT2, AKT3, ANP32A, APAF1, APP, ATF1, ATG16L1, AXIN2, AXL, BARD1, BCL2, BCL2L1, BCL2L11, BCL6, BMI1, BRCA1, CASP3, CCL20, CCL22, CCL5, CCND1, CCND2, CCNE1, CCNE2, CCNF, CCR1, CD40LG, CD44, CDC14A, CDC25A, CDK4, CDK6, CDKN1A, CDKN1B, CDKN2A, CDKN2C, CEBPB, CHEK1, CHEK2, CHUK, CLU, COL1A2, COL4A1, COPS8, CREB1, CRKL, CSF1R, CXCL8, CYLD, DDX58, DERL1, DLL1, DUSP10, E2F1, E2F3, EGFR, EI…
GO:0001569	p53-Dependent G1 DNA Damage Response	REACTOME_Pathways_22.06.2017	1.9e-21	2.5e-19	4e-12	9.8e-11	[-1]	Group29	5.59378	187	[ADCY6, AGO1, AKT2, AKT3, ANP32A, APAF1, APP, ATF1, ATG16L1, AXIN2, AXL, BARD1, BCL2, BCL2L1, BCL2L11, BCL6, BMI1, BRCA1, CASP3, CCL20, CCL22, CCL5, CCND1, CCND2, CCNE1, CCNE2, CCNF, CCR1, CD40LG, CD44, CDC14A, CDC25A, CDK4, CDK6, CDKN1A, CDKN1B, CDKN2A, CDKN2C, CEBPB, CHEK1, CHEK2, CHUK, CLU, COL1A2, COL4A1, COPS8, CREB1, CRKL, CSF1R, CXCL8, CYLD, DDX58, DERL1, DLL1, DUSP10, E2F1, E2F3, EGFR, EI…
GO:0001570	p53-Dependent G1/S DNA damage checkpoint	REACTOME_Pathways_22.06.2017	1.9e-21	2.5e-19	4e-12	9.8e-11	[-1]	Group29	5.59378	187	[ADCY6, AGO1, AKT2, AKT3, ANP32A, APAF1, APP, ATF1, ATG16L1, AXIN2, AXL, BARD1, BCL2, BCL2L1, BCL2L11, BCL6, BMI1, BRCA1, CASP3, CCL20, CCL22, CCL5, CCND1, CCND2, CCNE1, CCNE2, CCNF, CCR1, CD40LG, CD44, CDC14A, CDC25A, CDK4, CDK6, CDKN1A, CDKN1B, CDKN2A, CDKN2C, CEBPB, CHEK1, CHEK2, CHUK, CLU, COL1A2, COL4A1, COPS8, CREB1, CRKL, CSF1R, CXCL8, CYLD, DDX58, DERL1, DLL1, DUSP10, E2F1, E2F3, EGFR, EI…
GO:0001571	Ubiquitin Mediated Degradation of Phosphorylated Cdc25A	REACTOME_Pathways_22.06.2017	1.9e-21	2.5e-19	4e-12	9.8e-11	[-1]	Group29	5.59378	187	[ADCY6, AGO1, AKT2, AKT3, ANP32A, APAF1, APP, ATF1, ATG16L1, AXIN2, AXL, BARD1, BCL2, BCL2L1, BCL2L11, BCL6, BMI1, BRCA1, CASP3, CCL20, CCL22, CCL5, CCND1, CCND2, CCNE1, CCNE2, CCNF, CCR1, CD40LG, CD44, CDC14A, CDC25A, CDK4, CDK6, CDKN1A, CDKN1B, CDKN2A, CDKN2C, CEBPB, CHEK1, CHEK2, CHUK, CLU, COL1A2, COL4A1, COPS8, CREB1, CRKL, CSF1R, CXCL8, CYLD, DDX58, DERL1, DLL1, DUSP10, E2F1, E2F3, EGFR, EI…
GO:0001572	p53-Independent DNA Damage Response	REACTOME_Pathways_22.06.2017	1.9e-21	2.5e-19	4e-12	9.8e-11	[-1]	Group29	5.59378	187	[ADCY6, AGO1, AKT2, AKT3, ANP32A, APAF1, APP, ATF1, ATG16L1, AXIN2, AXL, BARD1, BCL2, BCL2L1, BCL2L11, BCL6, BMI1, BRCA1, CASP3, CCL20, CCL22, CCL5, CCND1, CCND2, CCNE1, CCNE2, CCNF, CCR1, CD40LG, CD44, CDC14A, CDC25A, CDK4, CDK6, CDKN1A, CDKN1B, CDKN2A, CDKN2C, CEBPB, CHEK1, CHEK2, CHUK, CLU, COL1A2, COL4A1, COPS8, CREB1, CRKL, CSF1R, CXCL8, CYLD, DDX58, DERL1, DLL1, DUSP10, E2F1, E2F3, EGFR, EI…
GO:0001573	p53-Independent G1/S DNA damage checkpoint	REACTOME_Pathways_22.06.2017	1.9e-21	2.5e-19	4e-12	9.8e-11	[-1]	Group29	5.59378	187	[ADCY6, AGO1, AKT2, AKT3, ANP32A, APAF1, APP, ATF1, ATG16L1, AXIN2, AXL, BARD1, BCL2, BCL2L1, BCL2L11, BCL6, BMI1, BRCA1, CASP3, CCL20, CCL22, CCL5, CCND1, CCND2, CCNE1, CCNE2, CCNF, CCR1, CD40LG, CD44, CDC14A, CDC25A, CDK4, CDK6, CDKN1A, CDKN1B, CDKN2A, CDKN2C, CEBPB, CHEK1, CHEK2, CHUK, CLU, COL1A2, COL4A1, COPS8, CREB1, CRKL, CSF1R, CXCL8, CYLD, DDX58, DERL1, DLL1, DUSP10, E2F1, E2F3, EGFR, EI…
GO:0001574	G1/S DNA Damage Checkpoints	REACTOME_Pathways_22.06.2017	1.9e-21	2.5e-19	4e-12	9.8e-11	[-1]	Group29	5.59378	187	[ADCY6, AGO1, AKT2, AKT3, ANP32A, APAF1, APP, ATF1, ATG16L1, AXIN2, AXL, BARD1, BCL2, BCL2L1, BCL2L11, BCL6, BMI1, BRCA1, CASP3, CCL20, CCL22, CCL5, CCND1, CCND2, CCNE1, CCNE2, CCNF, CCR1, CD40LG, CD44, CDC14A, CDC25A, CDK4, CDK6, CDKN1A, CDKN1B, CDKN2A, CDKN2C, CEBPB, CHEK1, CHEK2, CHUK, CLU, COL1A2, COL4A1, COPS8, CREB1, CRKL, CSF1R, CXCL8, CYLD, DDX58, DERL1, DLL1, DUSP10, E2F1, E2F3, EGFR, EI…
GO:0001576	Cell Cycle Checkpoints	REACTOME_Pathways_22.06.2017	1.9e-21	2.5e-19	4e-12	9.8e-11	[-1]	Group29	5.59378	187	[ADCY6, AGO1, AKT2, AKT3, ANP32A, APAF1, APP, ATF1, ATG16L1, AXIN2, AXL, BARD1, BCL2, BCL2L1, BCL2L11, BCL6, BMI1, BRCA1, CASP3, CCL20, CCL22, CCL5, CCND1, CCND2, CCNE1, CCNE2, CCNF, CCR1, CD40LG, CD44, CDC14A, CDC25A, CDK4, CDK6, CDKN1A, CDKN1B, CDKN2A, CDKN2C, CEBPB, CHEK1, CHEK2, CHUK, CLU, COL1A2, COL4A1, COPS8, CREB1, CRKL, CSF1R, CXCL8, CYLD, DDX58, DERL1, DLL1, DUSP10, E2F1, E2F3, EGFR, EI…
GO:0001663	Insulin receptor signalling cascade	REACTOME_Pathways_22.06.2017	1.9e-21	2.5e-19	4e-12	9.8e-11	[-1]	Group29	5.59378	187	[ADCY6, AGO1, AKT2, AKT3, ANP32A, APAF1, APP, ATF1, ATG16L1, AXIN2, AXL, BARD1, BCL2, BCL2L1, BCL2L11, BCL6, BMI1, BRCA1, CASP3, CCL20, CCL22, CCL5, CCND1, CCND2, CCNE1, CCNE2, CCNF, CCR1, CD40LG, CD44, CDC14A, CDC25A, CDK4, CDK6, CDKN1A, CDKN1B, CDKN2A, CDKN2C, CEBPB, CHEK1, CHEK2, CHUK, CLU, COL1A2, COL4A1, COPS8, CREB1, CRKL, CSF1R, CXCL8, CYLD, DDX58, DERL1, DLL1, DUSP10, E2F1, E2F3, EGFR, EI…
GO:0001664	Signaling by Insulin receptor	REACTOME_Pathways_22.06.2017	1.9e-21	2.5e-19	4e-12	9.8e-11	[-1]	Group29	5.59378	187	[ADCY6, AGO1, AKT2, AKT3, ANP32A, APAF1, APP, ATF1, ATG16L1, AXIN2, AXL, BARD1, BCL2, BCL2L1, BCL2L11, BCL6, BMI1, BRCA1, CASP3, CCL20, CCL22, CCL5, CCND1, CCND2, CCNE1, CCNE2, CCNF, CCR1, CD40LG, CD44, CDC14A, CDC25A, CDK4, CDK6, CDKN1A, CDKN1B, CDKN2A, CDKN2C, CEBPB, CHEK1, CHEK2, CHUK, CLU, COL1A2, COL4A1, COPS8, CREB1, CRKL, CSF1R, CXCL8, CYLD, DDX58, DERL1, DLL1, DUSP10, E2F1, E2F3, EGFR, EI…
GO:0001679	Ubiquitin-dependent degradation of Cyclin D	REACTOME_Pathways_22.06.2017	1.9e-21	2.5e-19	4e-12	9.8e-11	[-1]	Group29	5.59378	187	[ADCY6, AGO1, AKT2, AKT3, ANP32A, APAF1, APP, ATF1, ATG16L1, AXIN2, AXL, BARD1, BCL2, BCL2L1, BCL2L11, BCL6, BMI1, BRCA1, CASP3, CCL20, CCL22, CCL5, CCND1, CCND2, CCNE1, CCNE2, CCNF, CCR1, CD40LG, CD44, CDC14A, CDC25A, CDK4, CDK6, CDKN1A, CDKN1B, CDKN2A, CDKN2C, CEBPB, CHEK1, CHEK2, CHUK, CLU, COL1A2, COL4A1, COPS8, CREB1, CRKL, CSF1R, CXCL8, CYLD, DDX58, DERL1, DLL1, DUSP10, E2F1, E2F3, EGFR, EI…
GO:0001724	Gastrin-CREB signalling pathway via PKC and MAPK	REACTOME_Pathways_22.06.2017	1.9e-21	2.5e-19	4e-12	9.8e-11	[-1]	Group29	5.59378	187	[ADCY6, AGO1, AKT2, AKT3, ANP32A, APAF1, APP, ATF1, ATG16L1, AXIN2, AXL, BARD1, BCL2, BCL2L1, BCL2L11, BCL6, BMI1, BRCA1, CASP3, CCL20, CCL22, CCL5, CCND1, CCND2, CCNE1, CCNE2, CCNF, CCR1, CD40LG, CD44, CDC14A, CDC25A, CDK4, CDK6, CDKN1A, CDKN1B, CDKN2A, CDKN2C, CEBPB, CHEK1, CHEK2, CHUK, CLU, COL1A2, COL4A1, COPS8, CREB1, CRKL, CSF1R, CXCL8, CYLD, DDX58, DERL1, DLL1, DUSP10, E2F1, E2F3, EGFR, EI…
GO:0001744	The role of GTSE1 in G2/M progression after G2 checkpoint	REACTOME_Pathways_22.06.2017	1.9e-21	2.5e-19	4e-12	9.8e-11	[-1]	Group29	5.59378	187	[ADCY6, AGO1, AKT2, AKT3, ANP32A, APAF1, APP, ATF1, ATG16L1, AXIN2, AXL, BARD1, BCL2, BCL2L1, BCL2L11, BCL6, BMI1, BRCA1, CASP3, CCL20, CCL22, CCL5, CCND1, CCND2, CCNE1, CCNE2, CCNF, CCR1, CD40LG, CD44, CDC14A, CDC25A, CDK4, CDK6, CDKN1A, CDKN1B, CDKN2A, CDKN2C, CEBPB, CHEK1, CHEK2, CHUK, CLU, COL1A2, COL4A1, COPS8, CREB1, CRKL, CSF1R, CXCL8, CYLD, DDX58, DERL1, DLL1, DUSP10, E2F1, E2F3, EGFR, EI…
GO:0001751	RET signaling	REACTOME_Pathways_22.06.2017	1.9e-21	2.5e-19	4e-12	9.8e-11	[-1]	Group29	5.59378	187	[ADCY6, AGO1, AKT2, AKT3, ANP32A, APAF1, APP, ATF1, ATG16L1, AXIN2, AXL, BARD1, BCL2, BCL2L1, BCL2L11, BCL6, BMI1, BRCA1, CASP3, CCL20, CCL22, CCL5, CCND1, CCND2, CCNE1, CCNE2, CCNF, CCR1, CD40LG, CD44, CDC14A, CDC25A, CDK4, CDK6, CDKN1A, CDKN1B, CDKN2A, CDKN2C, CEBPB, CHEK1, CHEK2, CHUK, CLU, COL1A2, COL4A1, COPS8, CREB1, CRKL, CSF1R, CXCL8, CYLD, DDX58, DERL1, DLL1, DUSP10, E2F1, E2F3, EGFR, EI…
GO:0001752	FBXL7 down-regulates AURKA during mitotic entry and in early mitosis	REACTOME_Pathways_22.06.2017	1.9e-21	2.5e-19	4e-12	9.8e-11	[-1]	Group29	5.59378	187	[ADCY6, AGO1, AKT2, AKT3, ANP32A, APAF1, APP, ATF1, ATG16L1, AXIN2, AXL, BARD1, BCL2, BCL2L1, BCL2L11, BCL6, BMI1, BRCA1, CASP3, CCL20, CCL22, CCL5, CCND1, CCND2, CCNE1, CCNE2, CCNF, CCR1, CD40LG, CD44, CDC14A, CDC25A, CDK4, CDK6, CDKN1A, CDKN1B, CDKN2A, CDKN2C, CEBPB, CHEK1, CHEK2, CHUK, CLU, COL1A2, COL4A1, COPS8, CREB1, CRKL, CSF1R, CXCL8, CYLD, DDX58, DERL1, DLL1, DUSP10, E2F1, E2F3, EGFR, EI…
GO:0001769	Synthesis of active ubiquitin: roles of E1 and E2 enzymes	REACTOME_Pathways_22.06.2017	2.2e-11	2.8e-09	4e-12	9.8e-11	[-1]	Group29	5.57408	117	[ADCY6, AGO1, AKT2, AKT3, APAF1, APP, ATF1, BCL2, BCL2L1, BCL6, CASP3, CCL20, CCL22, CCL5, CCND1, CCNF, CCR1, CD40LG, CD44, CDH1, CDKN1A, CDKN1B, CHUK, CLU, COL1A2, CREB1, CRKL, CSF1R, CXCL8, CYLD, DDX58, DUSP10, EGFR, EIF4A2, FADD, FASLG, FBXW7, FGF2, FGF7, FGF9, FN1, FOXO1, FOXO3, GAB2, GSK3B, HSPA1B, ICAM1, IFNB1, IFNG, IKBKB, IL13, IL1B, IL6R, IMPDH2, IRAK1, IRF1, KIT, KLB, KRAS, KSR1, LAMP1,…
GO:0001811	Neddylation	REACTOME_Pathways_22.06.2017	1.9e-21	2.5e-19	4e-12	9.8e-11	[-1]	Group29	5.59378	187	[ADCY6, AGO1, AKT2, AKT3, ANP32A, APAF1, APP, ATF1, ATG16L1, AXIN2, AXL, BARD1, BCL2, BCL2L1, BCL2L11, BCL6, BMI1, BRCA1, CASP3, CCL20, CCL22, CCL5, CCND1, CCND2, CCNE1, CCNE2, CCNF, CCR1, CD40LG, CD44, CDC14A, CDC25A, CDK4, CDK6, CDKN1A, CDKN1B, CDKN2A, CDKN2C, CEBPB, CHEK1, CHEK2, CHUK, CLU, COL1A2, COL4A1, COPS8, CREB1, CRKL, CSF1R, CXCL8, CYLD, DDX58, DERL1, DLL1, DUSP10, E2F1, E2F3, EGFR, EI…
GO:0001817	Cellular responses to external stimuli	REACTOME_Pathways_22.06.2017	1.9e-21	2.5e-19	4e-12	9.8e-11	[-1]	Group29	5.59378	187	[ADCY6, AGO1, AKT2, AKT3, ANP32A, APAF1, APP, ATF1, ATG16L1, AXIN2, AXL, BARD1, BCL2, BCL2L1, BCL2L11, BCL6, BMI1, BRCA1, CASP3, CCL20, CCL22, CCL5, CCND1, CCND2, CCNE1, CCNE2, CCNF, CCR1, CD40LG, CD44, CDC14A, CDC25A, CDK4, CDK6, CDKN1A, CDKN1B, CDKN2A, CDKN2C, CEBPB, CHEK1, CHEK2, CHUK, CLU, COL1A2, COL4A1, COPS8, CREB1, CRKL, CSF1R, CXCL8, CYLD, DDX58, DERL1, DLL1, DUSP10, E2F1, E2F3, EGFR, EI…
GO:0001849	Interleukin receptor SHC signaling	REACTOME_Pathways_22.06.2017	1.9e-21	2.5e-19	4e-12	9.8e-11	[-1]	Group29	5.59378	187	[ADCY6, AGO1, AKT2, AKT3, ANP32A, APAF1, APP, ATF1, ATG16L1, AXIN2, AXL, BARD1, BCL2, BCL2L1, BCL2L11, BCL6, BMI1, BRCA1, CASP3, CCL20, CCL22, CCL5, CCND1, CCND2, CCNE1, CCNE2, CCNF, CCR1, CD40LG, CD44, CDC14A, CDC25A, CDK4, CDK6, CDKN1A, CDKN1B, CDKN2A, CDKN2C, CEBPB, CHEK1, CHEK2, CHUK, CLU, COL1A2, COL4A1, COPS8, CREB1, CRKL, CSF1R, CXCL8, CYLD, DDX58, DERL1, DLL1, DUSP10, E2F1, E2F3, EGFR, EI…
GO:0001899	Antigen processing: Ubiquitination & Proteasome degradation	REACTOME_Pathways_22.06.2017	2.2e-11	2.8e-09	4e-12	9.8e-11	[-1]	Group29	5.57408	117	[ADCY6, AGO1, AKT2, AKT3, APAF1, APP, ATF1, BCL2, BCL2L1, BCL6, CASP3, CCL20, CCL22, CCL5, CCND1, CCNF, CCR1, CD40LG, CD44, CDH1, CDKN1A, CDKN1B, CHUK, CLU, COL1A2, CREB1, CRKL, CSF1R, CXCL8, CYLD, DDX58, DUSP10, EGFR, EIF4A2, FADD, FASLG, FBXW7, FGF2, FGF7, FGF9, FN1, FOXO1, FOXO3, GAB2, GSK3B, HSPA1B, ICAM1, IFNB1, IFNG, IKBKB, IL13, IL1B, IL6R, IMPDH2, IRAK1, IRF1, KIT, KLB, KRAS, KSR1, LAMP1,…
GO:0001900	Class I MHC mediated antigen processing & presentation	REACTOME_Pathways_22.06.2017	2.2e-11	2.8e-09	4e-12	9.8e-11	[-1]	Group29	5.57408	117	[ADCY6, AGO1, AKT2, AKT3, APAF1, APP, ATF1, BCL2, BCL2L1, BCL6, CASP3, CCL20, CCL22, CCL5, CCND1, CCNF, CCR1, CD40LG, CD44, CDH1, CDKN1A, CDKN1B, CHUK, CLU, COL1A2, CREB1, CRKL, CSF1R, CXCL8, CYLD, DDX58, DUSP10, EGFR, EIF4A2, FADD, FASLG, FBXW7, FGF2, FGF7, FGF9, FN1, FOXO1, FOXO3, GAB2, GSK3B, HSPA1B, ICAM1, IFNB1, IFNG, IKBKB, IL13, IL1B, IL6R, IMPDH2, IRAK1, IRF1, KIT, KLB, KRAS, KSR1, LAMP1,…
GO:0001905	Signaling by the B Cell Receptor (BCR)	REACTOME_Pathways_22.06.2017	1.9e-21	2.5e-19	4e-12	9.8e-11	[-1]	Group29	5.59378	187	[ADCY6, AGO1, AKT2, AKT3, ANP32A, APAF1, APP, ATF1, ATG16L1, AXIN2, AXL, BARD1, BCL2, BCL2L1, BCL2L11, BCL6, BMI1, BRCA1, CASP3, CCL20, CCL22, CCL5, CCND1, CCND2, CCNE1, CCNE2, CCNF, CCR1, CD40LG, CD44, CDC14A, CDC25A, CDK4, CDK6, CDKN1A, CDKN1B, CDKN2A, CDKN2C, CEBPB, CHEK1, CHEK2, CHUK, CLU, COL1A2, COL4A1, COPS8, CREB1, CRKL, CSF1R, CXCL8, CYLD, DDX58, DERL1, DLL1, DUSP10, E2F1, E2F3, EGFR, EI…
