# Supplementary material for: MicroRNAs in ovarian follicular atresia and granulosa cell apoptosis
Source: Reprod Biol Endocrinol. 2019 Jan 10;17:9. doi: 10.1186/s12958-018-0450-y (PMC6329178; doi:10.1186/s12958-018-0450-y)
Supplement: Supplementary file 4 — Table S4. (XLS 82 kb) [file 12958_2018_450_MOESM4_ESM.xls]

## Sheet: ClueGO Results
GOID	GOTerm	Ontology Source	Term PValue	Term PValue Corrected with Bonferroni step down	Group PValue	Group PValue Corrected with Bonferroni step down	GOLevels	GOGroups	% Associated Genes	Nr. Genes	Associated Genes Found
GO:0000138	Androgen receptor signaling pathway	WikiPathways_22.06.2017	6.8e-15	1.2e-12	6.8e-15	2.3e-13	[-1]	Group00	30.7692	28	[BMF, BRCA1, CARM1, CCND1, CCNE1, CDKN1A, CREB1, DAXX, EGFR, FOXO1, GSK3B, HDAC1, KAT2B, NCOA3, NR2C2, PIAS3, PIK3R1, PTEN, RAC1, RB1, RHOB, ROCK1, RUNX2, SIRT1, SMAD4, SP1, SRC, STAT3]
GO:0000706	Sudden Infant Death Syndrome (SIDS) Susceptibility Pathways	WikiPathways_22.06.2017	3.9e-07	5.2e-05	3.9e-07	1e-05	[-1]	Group01	15.8537	26	[CASP3, CEBPB, CREB1, CXCL8, ESR2, G6PC, GATA2, HDAC1, HES1, IL13, IL1B, IL6R, MAZ, MEF2C, MYB, NANOG, NFKB1, POU5F1, PPARGC1A, REST, RET, SOX2, SP1, THRB, VAMP2, VEGFA]
GO:0002038	Regulation of Microtubule Cytoskeleton	WikiPathways_22.06.2017	0.0002	0.018	0.0002	0.002	[-1]	Group02	20.4082	10	[GSK3B, MAPRE1, MAPT, PTEN, RAC1, ROCK1, SRC, STAT3, TIAM1, WNT3A]
GO:0002064	Neural Crest Differentiation	WikiPathways_22.06.2017	2e-09	3.1e-07	2e-09	5.8e-08	[-1]	Group03	22.549	23	[AXIN2, CDH1, DLL1, FGF2, FGF8, FGFR1, GSK3B, HDAC1, HES1, MITF, MYB, MYC, NFKB1, NOTCH1, NOTCH2, NOTCH4, PAX3, RHOB, SNAI1, SNAI2, SOX5, WNT1, WNT3A]
GO:0002253	Pilocytic astrocytoma	WikiPathways_22.06.2017	0.00057	0.045	0.00057	0.0017	[-1]	Group04	75	3	[GRB2, NF1, PTPN11]
GO:0002261	Signaling Pathways in Glioblastoma	WikiPathways_22.06.2017	2.9e-27	5.4e-25	2.9e-27	1.2e-25	[-1]	Group05	45.7831	38	[AKT2, AKT3, BRCA1, BRCA2, CCND1, CCND2, CCNE1, CDK4, CDK6, CDKN1A, CDKN1B, CDKN2A, CDKN2C, E2F1, EGFR, FGFR1, FOXO1, FOXO3, GRB2, IGF1R, KRAS, MAP2K1, MAP2K3, MAP2K4, MAPK1, MDM4, MET, MSH6, NF1, PDGFRA, PDGFRB, PIK3CG, PIK3R1, PTEN, RB1, SPRY2, SRC, TP53]
GO:0002328	Allograft Rejection	WikiPathways_22.06.2017	5.8e-05	0.0058	5.8e-05	0.00094	[-1]	Group06	17.7215	14	[CASP3, CD40, CD40LG, CXCL12, CXCL8, FAS, FASLG, IFNG, IL13, IL1B, PDGFRA, STAT1, VEGFA, VIM]
GO:0002406	Cardiac Progenitor Differentiation	WikiPathways_22.06.2017	4e-07	5.3e-05	4e-07	1e-05	[-1]	Group07	26.4151	14	[CXCR4, FGF2, GATA4, GSK3B, IGF1, KIT, MEF2C, NANOG, NOTCH1, PAX6, PDGFRA, POU5F1, SOX2, WNT3A]
GO:0002848	Differentiation Pathway	WikiPathways_22.06.2017	3.1e-05	0.0033	3.1e-05	0.00056	[-1]	Group08	22.9167	11	[CSF1R, FGF2, FGF8, GDF5, IGF1, IL6R, KIT, NOTCH1, VEGFA, WNT1, WNT3A]
GO:0000399	Wnt Signaling Pathway and Pluripotency	WikiPathways_22.06.2017	2.7e-06	0.00031	2.7e-06	5.9e-05	[-1]	Group09	17.757	19	[AXIN2, CCND1, CCND2, CD44, FOSL1, GSK3B, LEF1, MAP2K4, MAPK9, MMP7, MYC, NANOG, POU5F1, PPP2R5E, PRKCE, SOX2, TP53, WNT1, WNT3A]
GO:0002857	Mesodermal Commitment Pathway	WikiPathways_22.06.2017	2.4e-05	0.0026	2.4e-05	0.00046	[-1]	Group10	14.0127	22	[AXIN2, BMPR2, CCND1, DLL1, FGF8, FGFR1, HMGA2, HNF4A, KLF4, LEF1, NANOG, NFE2L2, PAX6, POU5F1, RARG, SETD2, SMAD2, SMAD4, SNAI1, SOX2, WNT3A, YAP1]
GO:0002864	Apoptosis-related network due to altered Notch3 in ovarian cancer	WikiPathways_22.06.2017	0.00046	0.037	0.00046	0.0023	[-1]	Group11	18.5185	10	[APP, CDKN1A, CDKN1B, HDAC1, MAPK1, NFKB1, SMAD7, THBS1, TNFRSF10B, VIM]
GO:0003286	Copper homeostasis	WikiPathways_22.06.2017	5.1e-07	6.7e-05	5.1e-07	1.2e-05	[-1]	Group12	25.9259	14	[ADAM9, APP, BACE1, CASP3, CCND1, FOXO1, FOXO3, GSK3B, MAPT, MT2A, PTEN, SOD3, SP1, TP53]
GO:0003287	Overview of nanoparticle effects	WikiPathways_22.06.2017	0.00032	0.027	0.00032	0.0022	[-1]	Group13	31.5789	6	[AKT3, BCL2, COL4A1, CXCL8, FN1, PTGS2]
GO:0003584	MECP2 and Associated Rett Syndrome	WikiPathways_22.06.2017	8.1e-05	0.0081	8.1e-05	0.0012	[-1]	Group14	19.3548	12	[BCL6, CREB1, E2F1, EZH2, FGF2, FUT8, HDAC1, MEF2C, MYT1, NF1, REST, SP1]
GO:0003624	Lung fibrosis	WikiPathways_22.06.2017	9.6e-05	0.0093	9.6e-05	0.0012	[-1]	Group15	19.0476	12	[CCL5, CEBPB, CXCL8, FGF2, FGF7, IGF1, IL13, IL1B, MT2A, NFE2L2, PTX3, SMAD7]
GO:0000363	Wnt Signaling Pathway Netpath	WikiPathways_22.06.2017	8.3e-05	0.0081	8.3e-05	0.0011	[-1]	Group16	20.7547	11	[AXIN2, CCND1, CDK6, GSK3B, LEF1, MAPK1, MAPK8, MAPK9, MYC, PPARG, RAC1]
GO:0000400	p38 MAPK Signaling Pathway	WikiPathways_22.06.2017	4.9e-05	0.005	4.9e-05	0.00084	[-1]	Group17	26.4706	9	[CREB1, DAXX, GRB2, MAP2K4, MAP3K9, MYC, RAC1, STAT1, TGFBR1]
GO:0003630	NAD metabolism, sirtuins and aging	WikiPathways_22.06.2017	8e-06	0.00089	8e-06	0.00016	[-1]	Group18	54.5455	6	[FOXO1, FOXO3, NAMPT, NFKB1, PPARG, SIRT1]
GO:0003640	Imatinib and Chronic Myeloid Leukemia	WikiPathways_22.06.2017	6.5e-06	0.00073	6.5e-06	0.00013	[-1]	Group19	38.0952	8	[CDKN1B, CSF1R, FOXO3, GAB2, KIT, MYC, PDGFRA, PDGFRB]
GO:0003646	Hepatitis C and Hepatocellular Carcinoma	WikiPathways_22.06.2017	1.7e-15	3.1e-13	1.7e-15	6.3e-14	[-1]	Group20	43.1373	22	[BCL2L1, BRCA1, CASP3, CCND1, CD44, CDKN1A, CXCL8, FASLG, GRB2, IL6R, LEF1, MAPK8, MYC, NFKB1, PTGS2, PTPN11, RAC1, SMAD4, STAT3, TGFBR1, TP53, VEGFA]
GO:0003651	Pathways Affected in Adenoid Cystic Carcinoma	WikiPathways_22.06.2017	1.2e-06	0.00015	1.2e-06	3e-05	[-1]	Group21	22.7273	15	[ARID4B, BRCA1, CHEK1, CHEK2, FBXW7, FOXO3, MYB, MYC, MYCN, NFIB, NOTCH1, PTEN, SETD2, TP53, UHRF1]
GO:0003657	Hematopoietic Stem Cell Gene Regulation by GABP alpha/beta Complex	WikiPathways_22.06.2017	9.6e-05	0.0093	9.6e-05	0.0011	[-1]	Group22	31.8182	7	[BCL2, BCL2L1, DNMT1, FOXO3, PTEN, SMAD4, SMARCA4]
GO:0000366	TGF-beta Signaling Pathway	WikiPathways_22.06.2017	3.7e-15	6.8e-13	3.7e-15	1.3e-13	[-1]	Group23	25.5639	34	[APP, CCND1, CDKN1A, COL1A2, DAB2, FN1, GRB2, HDAC1, MAP2K1, MAP2K3, MAP2K4, MAPK1, MAPK8, MAPK9, MEF2C, MET, MYC, PIK3R1, RAC1, ROCK1, RUNX2, SMAD2, SMAD4, SMAD7, SP1, SRC, TAB1, TGFBR1, TGFBR2, TGFBR3, THBS1, TP53, TRAF6, YAP1]
GO:0001591	Heart Development	WikiPathways_22.06.2017	0.00058	0.045	0.00058	0.00058	[-1]	Group24	19.5652	9	[BMPR2, FGF8, GATA4, MAPK1, MEF2C, NOTCH1, PTPN11, SMAD4, VEGFA]
GO:0003850	Factors and pathways affecting insulin-like growth factor (IGF1)-Akt signaling	WikiPathways_22.06.2017	0.00015	0.014	0.00015	0.0017	[-1]	Group25	25.8065	8	[GSK3B, IGF1, IGF1R, NFKB1, PIK3CG, PPARGC1A, PTEN, SMAD2]
GO:0001742	TP53 Network	WikiPathways_22.06.2017	0.00044	0.036	0.00044	0.0026	[-1]	Group26	30	6	[BCL2, CDKN1A, CDKN2A, MYC, TP53, TP63]
GO:0003931	ESC Pluripotency Pathways	WikiPathways_22.06.2017	4.5e-08	6.5e-06	4.5e-08	1.2e-06	[-1]	Group27	19.3277	23	[AKT2, AKT3, BMPR2, EGFR, FGF2, FGF7, FGF8, FGF9, FGFR1, GRB2, GSK3B, MAP2K1, MAP2K3, MAPK1, PDGFRA, PDGFRB, PTEN, PTPN11, SMAD4, SMAD7, STAT3, WNT1, WNT3A]
GO:0003941	Oxidative Damage	WikiPathways_22.06.2017	0.00023	0.021	0.00023	0.0021	[-1]	Group28	21.9512	9	[APAF1, BCL2, CASP3, CDKN1A, CDKN1B, MAP2K4, MAP3K9, NFKB1, TRAF6]
GO:0000453	Inflammatory Response Pathway	WikiPathways_22.06.2017	0.00025	0.021	0.00025	0.002	[-1]	Group29	24.2424	8	[CD40, CD40LG, COL1A2, FN1, IFNG, LAMC2, THBS1, ZAP70]
GO:0000474	Endochondral Ossification	WikiPathways_22.06.2017	0.00055	0.044	0.00055	0.0022	[-1]	Group30	16.9231	11	[FGF2, FGFR1, IGF1, IGF1R, MEF2C, PLAT, RUNX2, SOX5, STAT1, TIMP3, VEGFA]
GO:0000615	Senescence and Autophagy in Cancer	WikiPathways_22.06.2017	1.1e-15	2e-13	1.1e-15	4.2e-14	[-1]	Group31	29.2453	31	[ATG16L1, BCL2, BMI1, CD44, CDKN1A, CDKN1B, CDKN2A, CEBPB, CXCL8, E2F1, FN1, GSK3B, HMGA1, IFNB1, IFNG, IGF1, IGF1R, IL1B, IL6R, IRF1, LAMP1, MAP2K1, MAP2K3, MAPK1, PLAT, PTEN, RB1, SMAD4, SRC, THBS1, TP53]
GO:0000619	Type II interferon signaling (IFNG)	WikiPathways_22.06.2017	0.00058	0.045	0.00058	0.0011	[-1]	Group32	21.6216	8	[ICAM1, IFNB1, IFNG, IL1B, IRF1, PTPN11, SPI1, STAT1]
GO:0000236	Adipogenesis	WikiPathways_22.06.2017	4.4e-06	0.00051	1.5e-06	3.5e-05	[-1]	Group33	16.0305	21	[CDKN1A, CEBPB, CREB1, E2F1, FAS, FOXO1, GATA2, GATA4, HMGA1, IGF1, MEF2C, NAMPT, PPARA, PPARG, PPARGC1A, RB1, SLC2A4, SP1, STAT1, STAT3, WNT1]
GO:0003599	Transcription factor regulation in adipogenesis	WikiPathways_22.06.2017	9.6e-05	0.0093	1.5e-06	3.5e-05	[-1]	Group33	31.8182	7	[CEBPB, CREB1, FOXO1, MAPK8, PPARG, PPARGC1A, SLC2A4]
GO:0001971	Integrated Cancer Pathway	WikiPathways_22.06.2017	2.8e-14	5.1e-12	2.5e-33	1.1e-31	[-1]	Group34	43.4783	20	[ATF1, BARD1, BCL2, BRCA1, CASP3, CDC25A, CDK4, CDKN1A, CDKN1B, CHEK1, CHEK2, E2F1, MSH2, MSH6, MYC, PTEN, RB1, SMAD2, STAT1, TP53]
GO:0001984	Integrated Breast Cancer Pathway	WikiPathways_22.06.2017	2.9e-26	5.3e-24	2.5e-33	1.1e-31	[-1]	Group34	31.8182	49	[ATF1, BARD1, BCL2, BMPR2, BRCA1, BRCA2, CASP3, CCND1, CDC25A, CDH1, CDK4, CHEK1, CHEK2, CHUK, CREB1, CYP19A1, E2F1, EGFR, FADD, FOSL1, FOXO1, HDAC1, IMPA1, KRAS, MAPK1, MSH2, MSH6, MYC, MYT1, NCOA3, NF1, NFKB1, PHB, PTEN, RAC1, RB1, SIRT1, SMAD2, SMAD4, SMAD7, SMARCA4, SP1, STAT1, TAB1, TGFBR1, TGFBR2, TP53, VEGFA, WEE1]
GO:0002377	Integrated Pancreatic Cancer Pathway	WikiPathways_22.06.2017	2.3e-25	4.3e-23	2.5e-33	1.1e-31	[-1]	Group34	27.4112	54	[APAF1, APP, BCL2, BRCA1, BRCA2, CASP3, CCND1, CCNE1, CDK4, CDKN1A, CDKN1B, CHEK1, CHEK2, CHUK, CREB1, DAXX, E2F1, EGFR, ESR2, EZH2, FADD, FAS, FASLG, FGF2, FGFR1, GRB2, HNF4A, IGF1, KRAS, MAP2K1, MAPK1, MAPK8, MAPK9, MAPT, MYC, MYT1, NFKB1, NTF3, PDGFRA, PTEN, PTGS2, RAC1, SIRT1, SMAD2, SMAD4, SP1, SRC, STAT1, TGFBR1, THBS1, TOP1, TP53, TP53BP2, VEGFA]
GO:0000306	Focal Adhesion	WikiPathways_22.06.2017	1.9e-09	3e-07	5.5e-11	1.6e-09	[-1]	Group35	16.8367	33	[AKT2, AKT3, BCL2, CCND1, CCND2, COL1A2, COL4A1, EGFR, FN1, GRB2, GSK3B, IGF1, IGF1R, ITGA5, ITGB8, LAMC2, MAP2K1, MAP2K3, MAPK1, MAPK8, MAPK9, MET, PDGFRA, PDGFRB, PIK3CG, PIK3R1, PTEN, RAC1, RHOB, ROCK1, SRC, THBS1, VEGFA]
GO:0003932	Focal Adhesion-PI3K-Akt-mTOR-signaling pathway	WikiPathways_22.06.2017	2e-11	3.4e-09	5.5e-11	1.6e-09	[-1]	Group35	15.2104	47	[AKT2, AKT3, CDKN1A, CDKN1B, COL1A2, COL4A1, CREB1, CREB5, CSF1R, EGFR, ELAVL1, EPHA2, FGF2, FGF7, FGF8, FGF9, FGFR1, FN1, FOXO1, FOXO3, GRB2, GSK3B, IFNB1, IGF1, IGF1R, IKBKB, IL6R, ITGA5, ITGB8, KIT, KRAS, LAMC2, LPAR1, MAP2K1, MAPK1, MET, PDGFRA, PDGFRB, PHLPP1, PIK3CG, PIK3R1, PPARGC1A, PPP2R5E, PTEN, SLC2A4, THBS1, VEGFA]
GO:0000481	Insulin Signaling	WikiPathways_22.06.2017	3.6e-05	0.0037	5.5e-11	1.6e-09	[-1]	Group35	13.6646	22	[AKT2, FLOT1, FOXO1, FOXO3, GRB2, GSK3B, IGF1R, IKBKB, MAP2K1, MAP2K3, MAP2K4, MAP3K9, MAPK1, MAPK8, MAPK9, PIK3CG, PIK3R1, PTEN, PTPN11, RAC1, SLC2A4, VAMP2]
GO:0002854	Gene regulatory network modelling somitogenesis	WikiPathways_22.06.2017	0.00014	0.013	3.7e-13	1.2e-11	[-1]	Group36	45.4545	5	[DLL1, FGF8, HES1, NOTCH1, WNT3A]
GO:0003413	NOTCH1 regulation of human endothelial cell calcification	WikiPathways_22.06.2017	0.00023	0.021	3.7e-13	1.2e-11	[-1]	Group36	33.3333	6	[DLL1, JAG1, LPAR1, NOTCH1, PLAT, VEGFA]
GO:0003678	Amplification and Expansion of Oncogenic Pathways as Metastatic Traits	WikiPathways_22.06.2017	9.4e-07	0.00012	3.7e-13	1.2e-11	[-1]	Group36	47.0588	8	[CXCR4, JAG1, LEF1, NOTCH1, PIK3CG, SRC, VEGFA, VHL]
GO:0003845	Canonical and Non-canonical Notch signaling	WikiPathways_22.06.2017	5.4e-05	0.0054	3.7e-13	1.2e-11	[-1]	Group36	29.6296	8	[CHUK, DLL1, HES1, JAG1, LEF1, NOTCH1, NOTCH2, NOTCH4]
GO:0000061	Notch Signaling Pathway	WikiPathways_22.06.2017	2.1e-09	3.2e-07	3.7e-13	1.2e-11	[-1]	Group36	28.5714	18	[CCND1, CDKN1A, DLL1, FBXW7, GSK3B, HDAC1, HES1, JAG1, MAPT, MYC, NFKB1, NOTCH1, NOTCH2, NOTCH4, NUMB, PIK3R1, SRC, STAT3]
GO:0002870	Extracellular vesicle-mediated signaling in recipient cells	WikiPathways_22.06.2017	1.6e-05	0.0017	1.7e-12	5.2e-11	[-1]	Group37	30	9	[EGFR, KRAS, MET, SMAD2, SMAD4, TGFBR1, TGFBR2, TGFBR3, WNT3A]
GO:0003668	Hypothesized Pathways in Pathogenesis of Cardiovascular Disease	WikiPathways_22.06.2017	2.9e-06	0.00034	1.7e-12	5.2e-11	[-1]	Group37	36	9	[MAPK1, MAPK8, NR2C2, RUNX2, SMAD2, SMAD4, TGFBR1, TGFBR2, TGFBR3]
GO:0003859	TGF-B Signaling in Thyroid Cells for Epithelial-Mesenchymal Transition	WikiPathways_22.06.2017	9.7e-08	1.3e-05	1.7e-12	5.2e-11	[-1]	Group37	50	9	[CDH1, FN1, MAPK1, RUNX2, SMAD2, SMAD4, SNAI1, SNAI2, VIM]
GO:0003874	Canonical and Non-Canonical TGF-B signaling	WikiPathways_22.06.2017	1.3e-05	0.0015	1.7e-12	5.2e-11	[-1]	Group37	41.1765	7	[BMPR2, MAPK8, MAPK9, SMAD2, SMAD4, TGFBR1, TGFBR2]
GO:0000560	TGF-beta Receptor Signaling	WikiPathways_22.06.2017	2e-07	2.8e-05	1.7e-12	5.2e-11	[-1]	Group37	25.8621	15	[IFNG, LEF1, MAPK9, NFKB1, RUNX2, SMAD2, SMAD4, SMAD7, STAT1, STAT3, TGFBR1, TGFBR2, TGFBR3, THBS1, WNT1]
GO:0001772	Apoptosis Modulation and Signaling	WikiPathways_22.06.2017	3.4e-07	4.5e-05	8.3e-15	2.7e-13	[-1]	Group38	20.2128	19	[APAF1, BCL2, BCL2L1, BCL2L11, BMF, CASP3, CDKN2A, DAXX, FADD, FAS, FASLG, IKBKB, IRAK1, MAPK8, MYD88, NFKB1, TNFRSF10B, TP53, TRAF6]
GO:0002507	Nanomaterial induced apoptosis	WikiPathways_22.06.2017	0.00059	0.045	8.3e-15	2.7e-13	[-1]	Group38	28.5714	6	[APAF1, BCL2L1, CASP3, FADD, FAS, FASLG]
GO:0000254	Apoptosis	WikiPathways_22.06.2017	2.2e-09	3.3e-07	8.3e-15	2.7e-13	[-1]	Group38	24.4186	21	[APAF1, BCL2, BCL2L1, BCL2L11, CASP3, CDKN2A, CHUK, FADD, FAS, FASLG, IGF1, IGF1R, IKBKB, IRF1, MAP2K4, MYC, NFKB1, PIK3R1, TNFRSF10B, TP53, TP63]
GO:0000314	Fas Ligand (FasL) pathway and Stress induction of Heat Shock Proteins (HSP) regulation	WikiPathways_22.06.2017	1.9e-06	0.00022	8.3e-15	2.7e-13	[-1]	Group38	27.2727	12	[APAF1, ARHGDIB, BCL2, CASP3, DAXX, FADD, FAF1, FAS, FASLG, MAP2K4, MAPK8, RB1]
GO:0003611	Photodynamic therapy-induced AP-1 survival signaling.	WikiPathways_22.06.2017	2.4e-14	4.3e-12	8.3e-15	2.7e-13	[-1]	Group38	41.1765	21	[BCL2, BCL2L1, BCL2L11, BMF, CCND1, CCNE1, CDKN1A, CDKN2A, EGFR, FAS, FASLG, FGF7, IFNG, MAP2K3, MAP2K4, MAPK8, NFE2L2, PDGFRA, RB1, TP53, TRAF6]
GO:0000384	Apoptosis Modulation by HSP70	WikiPathways_22.06.2017	0.00032	0.027	8.3e-15	2.7e-13	[-1]	Group38	31.5789	6	[APAF1, CASP3, FADD, FAS, FASLG, NFKB1]
GO:0001530	miRNA Regulation of DNA Damage Response	WikiPathways_22.06.2017	1.7e-09	2.7e-07	1.3e-24	5.7e-23	[-1]	Group39	23.6559	22	[APAF1, BRCA1, CASP3, CCND1, CCND2, CCNE1, CCNE2, CDC25A, CDK4, CDK6, CDKN1A, CDKN1B, CHEK1, CHEK2, CREB1, E2F1, FAS, MYC, RAD17, RB1, TNFRSF10B, TP53]
GO:0001545	miRNAs involved in DNA damage response	WikiPathways_22.06.2017	0.00024	0.021	1.3e-24	5.7e-23	[-1]	Group39	20	10	[CCND1, CCNE1, CDC25A, CDK6, CDKN1A, CDKN1B, CREB1, E2F1, MYC, TP53]
GO:0000179	Cell Cycle	WikiPathways_22.06.2017	9.7e-08	1.3e-05	1.3e-24	5.7e-23	[-1]	Group39	20	21	[CCND2, CCNE1, CCNE2, CDC14A, CDC25A, CDH1, CDK4, CDK6, CDKN1A, CDKN1B, CDKN2A, CHEK1, CHEK2, E2F1, E2F3, GSK3B, HDAC1, RB1, SMAD4, TP53, WEE1]
GO:0001971	Integrated Cancer Pathway	WikiPathways_22.06.2017	2.8e-14	5.1e-12	1.3e-24	5.7e-23	[-1]	Group39	43.4783	20	[ATF1, BARD1, BCL2, BRCA1, CASP3, CDC25A, CDK4, CDKN1A, CDKN1B, CHEK1, CHEK2, E2F1, MSH2, MSH6, MYC, PTEN, RB1, SMAD2, STAT1, TP53]
GO:0001984	Integrated Breast Cancer Pathway	WikiPathways_22.06.2017	2.9e-26	5.3e-24	1.3e-24	5.7e-23	[-1]	Group39	31.8182	49	[ATF1, BARD1, BCL2, BMPR2, BRCA1, BRCA2, CASP3, CCND1, CDC25A, CDH1, CDK4, CHEK1, CHEK2, CHUK, CREB1, CYP19A1, E2F1, EGFR, FADD, FOSL1, FOXO1, HDAC1, IMPA1, KRAS, MAPK1, MSH2, MSH6, MYC, MYT1, NCOA3, NF1, NFKB1, PHB, PTEN, RAC1, RB1, SIRT1, SMAD2, SMAD4, SMAD7, SMARCA4, SP1, STAT1, TAB1, TGFBR1, TGFBR2, TP53, VEGFA, WEE1]
GO:0002446	Retinoblastoma (RB) in Cancer	WikiPathways_22.06.2017	8.2e-11	1.3e-08	1.3e-24	5.7e-23	[-1]	Group39	26.1364	23	[ANLN, BARD1, CCND1, CCNE1, CCNE2, CDC25A, CDK4, CDK6, CDKN1A, CDKN1B, CHEK1, DNMT1, E2F1, E2F3, FAF1, FANCG, HDAC1, HMGB2, MSH6, MYC, RB1, TP53, WEE1]
GO:0002516	ATM Signaling Pathway	WikiPathways_22.06.2017	4.7e-06	0.00053	1.3e-24	5.7e-23	[-1]	Group39	27.5	11	[BRCA1, CCNE1, CDC25A, CDKN1A, CHEK1, CHEK2, CREB1, MAPK9, MDM4, TP53, TP53BP1]
GO:0002828	Bladder Cancer	WikiPathways_22.06.2017	7.8e-13	1.3e-10	1.3e-24	5.7e-23	[-1]	Group39	50	16	[CCND1, CDH1, CDK4, CDKN1A, CDKN2A, CXCL8, E2F1, EGFR, MAP2K1, MAPK1, MYC, PIK3R1, RB1, THBS1, TP53, VEGFA]
GO:0000045	G1 to S cell cycle control	WikiPathways_22.06.2017	1.1e-09	1.7e-07	1.3e-24	5.7e-23	[-1]	Group39	27.9412	19	[CCND1, CCND2, CCNE1, CCNE2, CDC25A, CDK4, CDK6, CDKN1A, CDKN1B, CDKN2A, CDKN2C, CREB1, E2F1, E2F3, MYC, MYT1, RB1, TP53, WEE1]
GO:0000707	DNA Damage Response	WikiPathways_22.06.2017	2.7e-12	4.6e-10	1.3e-24	5.7e-23	[-1]	Group39	31.8841	22	[APAF1, BRCA1, CASP3, CCND1, CCND2, CCNE1, CCNE2, CDC25A, CDK4, CDK6, CDKN1A, CDKN1B, CHEK1, CHEK2, CREB1, E2F1, FAS, MYC, RAD17, RB1, TNFRSF10B, TP53]
GO:0000127	IL-5 Signaling Pathway	WikiPathways_22.06.2017	7.2e-09	1e-06	5.2e-15	1.8e-13	[-1]	Group40	35	14	[BCL2, FOXO3, GRB2, GSK3B, KRAS, MAP2K1, MAPK1, MAPT, MYC, PIK3CG, PIK3R1, PTPN11, STAT1, STAT3]
GO:0001544	MicroRNAs in cardiomyocyte hypertrophy	WikiPathways_22.06.2017	5.7e-08	8.1e-06	5.2e-15	1.8e-13	[-1]	Group40	20.5882	21	[AKT2, CHUK, FGF2, GATA4, GSK3B, IGF1, IGF1R, IKBKB, MAP2K1, MAP2K3, MAP2K4, MAPK1, MAPK8, NFKB1, PIK3CG, PIK3R1, RAC1, ROCK1, STAT3, TAB1, WNT3A]
GO:0000195	IL-1 signaling pathway	WikiPathways_22.06.2017	2.2e-08	3.2e-06	5.2e-15	1.8e-13	[-1]	Group40	28.0702	16	[CHUK, IKBKB, IL1B, IRAK1, MAP2K1, MAP2K3, MAP2K4, MAPK1, MAPK8, MAPK9, MYD88, NFKB1, PIK3R1, PTPN11, TAB1, TRAF6]
GO:0002034	Leptin signaling pathway	WikiPathways_22.06.2017	2.3e-11	4e-09	5.2e-15	1.8e-13	[-1]	Group40	28.9474	22	[BCL2L1, CCND1, CHUK, CREB1, FOXO1, GRB2, GSK3B, IKBKB, IL1B, MAP2K1, MAPK1, MAPK8, NFKB1, PIK3R1, PTEN, PTPN11, RAC1, ROCK1, SP1, SRC, STAT1, STAT3]
GO:0002037	Prolactin Signaling Pathway	WikiPathways_22.06.2017	1.3e-09	2e-07	5.2e-15	1.8e-13	[-1]	Group40	26.3158	20	[CASP3, GAB2, GRB2, GSK3B, IRF1, MAP2K1, MAPK1, MAPK8, MAPK9, MYC, NFKB1, PIAS3, PIK3CG, PIK3R1, PTPN11, RAC1, SRC, STAT1, STAT3, ZAP70]
GO:0000023	B Cell Receptor Signaling Pathway	WikiPathways_22.06.2017	2.7e-08	3.9e-06	5.2e-15	1.8e-13	[-1]	Group40	21.4286	21	[BCL6, CHUK, CREB1, CRKL, E2F3, FOXO1, GAB2, GRB2, GSK3B, IKBKB, MAP2K1, MAPK1, MAPK8, MAPK9, MEF2C, MYC, NFKB1, PIK3CG, PIK3R1, PTPN11, RAC1]
GO:0002795	Cardiac Hypertrophic Response	WikiPathways_22.06.2017	1e-06	0.00013	5.2e-15	1.8e-13	[-1]	Group40	24.5614	14	[AKT2, CHUK, FGF2, GSK3B, IGF1, IKBKB, MAP2K1, MAP2K3, MAP2K4, MAPK1, MAPK8, NFKB1, RAC1, TGFBR1]
GO:0000306	Focal Adhesion	WikiPathways_22.06.2017	1.9e-09	3e-07	5.2e-15	1.8e-13	[-1]	Group40	16.8367	33	[AKT2, AKT3, BCL2, CCND1, CCND2, COL1A2, COL4A1, EGFR, FN1, GRB2, GSK3B, IGF1, IGF1R, ITGA5, ITGB8, LAMC2, MAP2K1, MAP2K3, MAPK1, MAPK8, MAPK9, MET, PDGFRA, PDGFRB, PIK3CG, PIK3R1, PTEN, RAC1, RHOB, ROCK1, SRC, THBS1, VEGFA]
GO:0000364	IL-6 signaling pathway	WikiPathways_22.06.2017	2.1e-08	3e-06	5.2e-15	1.8e-13	[-1]	Group40	32.5581	14	[BCL2L1, GRB2, GSK3B, HDAC1, IL6R, IRF1, MAP2K1, MAP2K4, MAPK1, PIK3R1, PTPN11, RAC1, STAT1, STAT3]
GO:0003915	Angiopoietin Like Protein 8 Regulatory Pathway	WikiPathways_22.06.2017	0.00019	0.017	5.2e-15	1.8e-13	[-1]	Group40	13.6364	18	[AKT2, FLOT1, FOXO1, FOXO3, G6PC, GSK3B, MAP2K1, MAP2K3, MAP2K4, MAP3K9, MAPK1, MAPK8, MAPK9, PIK3CG, PIK3R1, RICTOR, SLC2A4, THRB]
GO:0000481	Insulin Signaling	WikiPathways_22.06.2017	3.6e-05	0.0037	5.2e-15	1.8e-13	[-1]	Group40	13.6646	22	[AKT2, FLOT1, FOXO1, FOXO3, GRB2, GSK3B, IGF1R, IKBKB, MAP2K1, MAP2K3, MAP2K4, MAP3K9, MAPK1, MAPK8, MAPK9, PIK3CG, PIK3R1, PTEN, PTPN11, RAC1, SLC2A4, VAMP2]
GO:0002032	Human Thyroid Stimulating Hormone (TSH) signaling pathway	WikiPathways_22.06.2017	1.8e-06	0.00022	3.4e-24	1.3e-22	[-1]	Group41	22.0588	15	[CCNE1, CDK4, CDKN1B, CREB1, E2F1, IGF1R, MAP2K1, MAP2K3, MAPK1, MYC, PIK3R1, RB1, SRC, STAT1, STAT3]
GO:0002037	Prolactin Signaling Pathway	WikiPathways_22.06.2017	1.3e-09	2e-07	3.4e-24	1.3e-22	[-1]	Group41	26.3158	20	[CASP3, GAB2, GRB2, GSK3B, IRF1, MAP2K1, MAPK1, MAPK8, MAPK9, MYC, NFKB1, PIAS3, PIK3CG, PIK3R1, PTPN11, RAC1, SRC, STAT1, STAT3, ZAP70]
GO:0000205	IL-7 Signaling Pathway	WikiPathways_22.06.2017	2.5e-07	3.4e-05	3.4e-24	1.3e-22	[-1]	Group41	40	10	[BCL2L1, CCND1, CDKN1B, GSK3B, MAP2K1, MAPK1, MYC, PIK3R1, STAT1, STAT3]
GO:0000022	IL-9 Signaling Pathway	WikiPathways_22.06.2017	0.00032	0.027	3.4e-24	1.3e-22	[-1]	Group41	31.5789	6	[GRB2, MAP2K1, MAPK1, PIK3R1, STAT1, STAT3]
GO:0002203	Thymic Stromal LymphoPoietin (TSLP) Signaling Pathway	WikiPathways_22.06.2017	4e-06	0.00046	3.4e-24	1.3e-22	[-1]	Group41	25.5319	12	[CXCL8, GAB2, MAP2K1, MAPK1, MAPK8, MAPK9, MYC, NFKB1, PTPN11, SRC, STAT1, STAT3]
GO:0002332	Interleukin-11 Signaling Pathway	WikiPathways_22.06.2017	3e-10	4.9e-08	3.4e-24	1.3e-22	[-1]	Group41	36.3636	16	[ATF1, BCL2, CHUK, CREB1, GRB2, ICAM1, IKBKB, MAP2K1, MAPK1, PIAS3, PIK3R1, PTPN11, RUNX2, SRC, STAT1, STAT3]
GO:0002431	Spinal Cord Injury	WikiPathways_22.06.2017	1.1e-08	1.6e-06	3.4e-24	1.3e-22	[-1]	Group41	20	24	[BTG2, CASP3, CCND1, CDK4, CDKN1B, COL4A1, CXCL8, E2F1, EGFR, FOXO3, ICAM1, IFNG, IL1B, MAPK1, MYC, PTGS2, RAC1, RB1, RHOB, RTN4, SEMA6A, TLR4, TP53, VIM]
GO:0002586	Aryl Hydrocarbon Receptor	WikiPathways_22.06.2017	1.3e-09	2.1e-07	3.4e-24	1.3e-22	[-1]	Group41	33.3333	16	[CDKN1A, CDKN1B, E2F1, EGFR, KRAS, MAP2K1, MAPK1, MYC, NF1, NFE2L2, NFKB1, PTGS2, RB1, RET, SRC, VEGFA]
GO:0002643	Nanoparticle-mediated activation of receptor signaling	WikiPathways_22.06.2017	1.2e-06	0.00015	3.4e-24	1.3e-22	[-1]	Group41	34.4828	10	[AKT3, EGFR, FN1, GRB2, KRAS, MAP2K1, MAPK1, MAPK8, MAPK9, SRC]
GO:0002828	Bladder Cancer	WikiPathways_22.06.2017	7.8e-13	1.3e-10	3.4e-24	1.3e-22	[-1]	Group41	50	16	[CCND1, CDH1, CDK4, CDKN1A, CDKN2A, CXCL8, E2F1, EGFR, MAP2K1, MAPK1, MYC, PIK3R1, RB1, THBS1, TP53, VEGFA]
GO:0003303	Rac1/Pak1/p38/MMP-2 pathway	WikiPathways_22.06.2017	1.7e-11	2.9e-09	3.4e-24	1.3e-22	[-1]	Group41	30.8824	21	[CHUK, EGFR, FN1, FOXO1, GRB2, IKBKB, KRAS, MAPK1, MAPK8, MAPK9, MSH2, MYC, NFKB1, PIK3R1, PTPN11, RAC1, RASA1, SRC, STAT3, TP53, YAP1]
GO:0003680	Association Between Physico-Chemical Features and Toxicity Associated Pathways	WikiPathways_22.06.2017	1.8e-06	0.00022	3.4e-24	1.3e-22	[-1]	Group41	22.0588	15	[CDKN1A, CDKN1B, EGFR, ERBB4, FN1, GRB2, GSK3B, MAP2K1, MAP2K4, MAPK1, MAPK8, MYC, PFN1, PIK3CG, SRC]
GO:0000045	G1 to S cell cycle control	WikiPathways_22.06.2017	1.1e-09	1.7e-07	3.4e-24	1.3e-22	[-1]	Group41	27.9412	19	[CCND1, CCND2, CCNE1, CCNE2, CDC25A, CDK4, CDK6, CDKN1A, CDKN1B, CDKN2A, CDKN2C, CREB1, E2F1, E2F3, MYC, MYT1, RB1, TP53, WEE1]
GO:0000581	EPO Receptor Signaling	WikiPathways_22.06.2017	3.9e-05	0.0041	3.4e-24	1.3e-22	[-1]	Group41	30.7692	8	[GRB2, MAP2K1, MAPK1, PIK3CG, RASA1, SRC, STAT1, STAT3]
GO:0000673	ErbB Signaling Pathway	WikiPathways_22.06.2017	1.1e-09	1.8e-07	3.4e-24	1.3e-22	[-1]	Group41	31.4815	17	[AKT3, BCL2L11, CCND1, CDKN1A, CDKN1B, EGFR, ERBB4, FOXO1, GRB2, GSK3B, KRAS, MAP2K1, MAPK1, MAPK8, MYC, SRC, TP53]
GO:0000710	DNA Damage Response (only ATM dependent)	WikiPathways_22.06.2017	1.8e-15	3.3e-13	3.4e-24	1.3e-22	[-1]	Group41	27.8261	32	[AKT2, AKT3, BCL2, BCL2L11, BCL6, CCND1, CCND2, CDKN1A, CDKN1B, CDKN2A, FASLG, FOSL1, FOXO3, G6PC, GRB2, GSK3B, KRAS, LEF1, MAPK1, MAPK8, MAPK9, MYC, NFKB1, PIK3CG, PIK3R1, PPP2R5E, PTEN, RAC1, SMAD4, TP53, WNT1, WNT3A]
GO:0000127	IL-5 Signaling Pathway	WikiPathways_22.06.2017	7.2e-09	1e-06	1.3e-23	5.1e-22	[-1]	Group42	35	14	[BCL2, FOXO3, GRB2, GSK3B, KRAS, MAP2K1, MAPK1, MAPT, MYC, PIK3CG, PIK3R1, PTPN11, STAT1, STAT3]
GO:0001434	Osteopontin Signaling	WikiPathways_22.06.2017	0.00037	0.031	1.3e-23	5.1e-22	[-1]	Group42	38.4615	5	[CHUK, IKBKB, MAP2K1, MAPK1, NFKB1]
GO:0001449	Regulation of toll-like receptor signaling pathway	WikiPathways_22.06.2017	3e-10	5e-08	1.3e-23	5.1e-22	[-1]	Group42	20	29	[AKT2, AKT3, CCL5, CD40, CHUK, CXCL8, CYLD, FADD, IFNB1, IKBKB, IL1B, IRAK1, MAP2K1, MAP2K3, MAP2K4, MAPK1, MAPK8, MAPK9, MYD88, NFKB1, PIK3CG, PIK3R1, RAC1, STAT1, TAB1, TLR2, TLR4, TNFAIP3, TRAF6]
GO:0001528	Physiological and Pathological Hypertrophy of the Heart	WikiPathways_22.06.2017	0.00023	0.021	1.3e-23	5.1e-22	[-1]	Group42	28	7	[GATA4, MAP2K3, MAPK1, MAPK8, PRKCE, RAC1, STAT3]
GO:0001544	MicroRNAs in cardiomyocyte hypertrophy	WikiPathways_22.06.2017	5.7e-08	8.1e-06	1.3e-23	5.1e-22	[-1]	Group42	20.5882	21	[AKT2, CHUK, FGF2, GATA4, GSK3B, IGF1, IGF1R, IKBKB, MAP2K1, MAP2K3, MAP2K4, MAPK1, MAPK8, NFKB1, PIK3CG, PIK3R1, RAC1, ROCK1, STAT3, TAB1, WNT3A]
GO:0000195	IL-1 signaling pathway	WikiPathways_22.06.2017	2.2e-08	3.2e-06	1.3e-23	5.1e-22	[-1]	Group42	28.0702	16	[CHUK, IKBKB, IL1B, IRAK1, MAP2K1, MAP2K3, MAP2K4, MAPK1, MAPK8, MAPK9, MYD88, NFKB1, PIK3R1, PTPN11, TAB1, TRAF6]
GO:0002018	RANKL/RANK (Receptor activator of NFKB (ligand)) Signaling Pathway	WikiPathways_22.06.2017	1.7e-11	3e-09	1.3e-23	5.1e-22	[-1]	Group42	34.5455	19	[AKT2, CHUK, GAB2, ICAM1, IKBKB, MAP2K1, MAPK1, MAPK8, MAPK9, MITF, NFKB1, PIK3R1, RAC1, SPI1, SRC, STAT1, TAB1, TNFRSF11A, TRAF6]
GO:0002032	Human Thyroid Stimulating Hormone (TSH) signaling pathway	WikiPathways_22.06.2017	1.8e-06	0.00022	1.3e-23	5.1e-22	[-1]	Group42	22.0588	15	[CCNE1, CDK4, CDKN1B, CREB1, E2F1, IGF1R, MAP2K1, MAP2K3, MAPK1, MYC, PIK3R1, RB1, SRC, STAT1, STAT3]
GO:0002034	Leptin signaling pathway	WikiPathways_22.06.2017	2.3e-11	4e-09	1.3e-23	5.1e-22	[-1]	Group42	28.9474	22	[BCL2L1, CCND1, CHUK, CREB1, FOXO1, GRB2, GSK3B, IKBKB, IL1B, MAP2K1, MAPK1, MAPK8, NFKB1, PIK3R1, PTEN, PTPN11, RAC1, ROCK1, SP1, SRC, STAT1, STAT3]
GO:0002036	TNF related weak inducer of apoptosis (TWEAK) Signaling Pathway	WikiPathways_22.06.2017	1.3e-07	1.8e-05	1.3e-23	5.1e-22	[-1]	Group42	30.9524	13	[AKT2, CASP3, CCL5, CHUK, FADD, GSK3B, HDAC1, IKBKB, MAPK1, MAPK8, MAPK9, NFKB1, RAC1]
GO:0002037	Prolactin Signaling Pathway	WikiPathways_22.06.2017	1.3e-09	2e-07	1.3e-23	5.1e-22	[-1]	Group42	26.3158	20	[CASP3, GAB2, GRB2, GSK3B, IRF1, MAP2K1, MAPK1, MAPK8, MAPK9, MYC, NFKB1, PIAS3, PIK3CG, PIK3R1, PTPN11, RAC1, SRC, STAT1, STAT3, ZAP70]
GO:0000205	IL-7 Signaling Pathway	WikiPathways_22.06.2017	2.5e-07	3.4e-05	1.3e-23	5.1e-22	[-1]	Group42	40	10	[BCL2L1, CCND1, CDKN1B, GSK3B, MAP2K1, MAPK1, MYC, PIK3R1, STAT1, STAT3]
GO:0002112	IL17 signaling pathway	WikiPathways_22.06.2017	0.00015	0.014	1.3e-23	5.1e-22	[-1]	Group42	25.8065	8	[CEBPB, GSK3B, IKBKB, MAPK1, NFKB1, SP1, STAT3, TRAF6]
GO:0000022	IL-9 Signaling Pathway	WikiPathways_22.06.2017	0.00032	0.027	1.3e-23	5.1e-22	[-1]	Group42	31.5789	6	[GRB2, MAP2K1, MAPK1, PIK3R1, STAT1, STAT3]
GO:0002203	Thymic Stromal LymphoPoietin (TSLP) Signaling Pathway	WikiPathways_22.06.2017	4e-06	0.00046	1.3e-23	5.1e-22	[-1]	Group42	25.5319	12	[CXCL8, GAB2, MAP2K1, MAPK1, MAPK8, MAPK9, MYC, NFKB1, PTPN11, SRC, STAT1, STAT3]
GO:0000023	B Cell Receptor Signaling Pathway	WikiPathways_22.06.2017	2.7e-08	3.9e-06	1.3e-23	5.1e-22	[-1]	Group42	21.4286	21	[BCL6, CHUK, CREB1, CRKL, E2F3, FOXO1, GAB2, GRB2, GSK3B, IKBKB, MAP2K1, MAPK1, MAPK8, MAPK9, MEF2C, MYC, NFKB1, PIK3CG, PIK3R1, PTPN11, RAC1]
GO:0000231	TNF alpha Signaling Pathway	WikiPathways_22.06.2017	3.4e-07	4.5e-05	1.3e-23	5.1e-22	[-1]	Group42	20.2128	19	[APAF1, BCL2L1, CASP3, CHUK, FADD, GRB2, IKBKB, KRAS, KSR1, MAP2K3, MAP2K4, MAPK1, MAPK8, MAPK9, NFKB1, RAC1, RFFL, TAB1, TNFAIP3]
GO:0002324	AGE/RAGE pathway	WikiPathways_22.06.2017	7.9e-11	1.3e-08	1.3e-23	5.1e-22	[-1]	Group42	30.303	20	[CASP3, CHUK, EGFR, FOXO1, IKBKB, INHBB, MAP2K1, MAPK1, MAPK8, MAPK9, MMP7, MYD88, NFKB1, RAC1, ROCK1, SMAD2, SP1, SRC, STAT1, STAT3]
GO:0002332	Interleukin-11 Signaling Pathway	WikiPathways_22.06.2017	3e-10	4.9e-08	1.3e-23	5.1e-22	[-1]	Group42	36.3636	16	[ATF1, BCL2, CHUK, CREB1, GRB2, ICAM1, IKBKB, MAP2K1, MAPK1, PIAS3, PIK3R1, PTPN11, RUNX2, SRC, STAT1, STAT3]
GO:0002374	Oncostatin M Signaling Pathway	WikiPathways_22.06.2017	9.7e-13	1.7e-10	1.3e-23	5.1e-22	[-1]	Group42	33.3333	22	[CASP3, CDKN1B, CEBPB, CREB1, GRB2, KRAS, MAP2K1, MAPK1, MAPK8, MAPK9, NFKB1, PIAS3, PIK3R1, PRKCE, PTPN11, RICTOR, SRC, STAT1, STAT3, TIMP3, TP53, VEGFA]
GO:0002380	Brain-Derived Neurotrophic Factor (BDNF) signaling pathway	WikiPathways_22.06.2017	5.8e-09	8.8e-07	1.3e-23	5.1e-22	[-1]	Group42	18.75	27	[BCL2L11, CASP3, CHUK, CREB1, FOXO3, GRB2, GSK3B, IGF2BP1, IKBKB, KSR1, MAP2K1, MAPK1, MAPK8, MAPK9, MAPT, MARCKS, MEF2C, NFKB1, NTF3, PIK3R1, PTPN11, RAC1, SRC, STAT1, STAT3, TIAM1, TRAF6]
GO:0002526	PDGF Pathway	WikiPathways_22.06.2017	3.5e-11	5.8e-09	1.3e-23	5.1e-22	[-1]	Group42	41.0256	16	[CHUK, COX2, GRB2, MAP2K1, MAP2K4, MAPK1, MAPK8, PDGFRB, PIK3R1, PTPN11, RAC1, RASA1, SRC, STAT1, STAT3, TIAM1]
GO:0000262	EBV LMP1 signaling	WikiPathways_22.06.2017	1e-08	1.6e-06	1.3e-23	5.1e-22	[-1]	Group42	45.8333	11	[CCL20, CCL5, CHUK, CXCL8, IFNB1, IKBKB, IRAK1, MAPK1, MAPK8, NFKB1, TRAF6]
GO:0002637	Structural Pathway of Interleukin 1 (IL-1)	WikiPathways_22.06.2017	1.8e-07	2.4e-05	1.3e-23	5.1e-22	[-1]	Group42	28	14	[CHUK, IKBKB, IRAK1, MAP2K1, MAP2K3, MAP2K4, MAPK1, MAPK8, MAPK9, MYC, MYD88, NFKB1, TAB1, TRAF6]
GO:0002643	Nanoparticle-mediated activation of receptor signaling	WikiPathways_22.06.2017	1.2e-06	0.00015	1.3e-23	5.1e-22	[-1]	Group42	34.4828	10	[AKT3, EGFR, FN1, GRB2, KRAS, MAP2K1, MAPK1, MAPK8, MAPK9, SRC]
GO:0002795	Cardiac Hypertrophic Response	WikiPathways_22.06.2017	1e-06	0.00013	1.3e-23	5.1e-22	[-1]	Group42	24.5614	14	[AKT2, CHUK, FGF2, GSK3B, IGF1, IKBKB, MAP2K1, MAP2K3, MAP2K4, MAPK1, MAPK8, NFKB1, RAC1, TGFBR1]
GO:0000286	IL-3 Signaling Pathway	WikiPathways_22.06.2017	9.9e-07	0.00012	1.3e-23	5.1e-22	[-1]	Group42	26.5306	13	[BCL2, BCL2L1, CRKL, CXCL8, GAB2, GRB2, MAP2K1, MAPK1, MAPK8, PIK3R1, PTPN11, SRC, STAT3]
GO:0002865	IL1 and megakaryocytes in obesity	WikiPathways_22.06.2017	0.00023	0.021	1.3e-23	5.1e-22	[-1]	Group42	28	7	[ICAM1, IFNG, IL1B, IRAK1, MYD88, NFKB1, TLR2]
GO:0000304	Kit receptor signaling pathway	WikiPathways_22.06.2017	8.6e-10	1.4e-07	1.3e-23	5.1e-22	[-1]	Group42	30	18	[BCL2, CRKL, FOXO3, GAB2, GRB2, KIT, MAP2K1, MAPK1, MAPK8, MAPT, MITF, PIK3R1, PTPN11, SNAI1, SNAI2, SRC, STAT1, STAT3]
GO:0000313	Signaling of Hepatocyte Growth Factor Receptor	WikiPathways_22.06.2017	7.7e-07	0.0001	1.3e-23	5.1e-22	[-1]	Group42	32.3529	11	[CRKL, GRB2, MAP2K1, MAPK1, MAPK8, MET, PTEN, PTPN11, RASA1, SRC, STAT3]
GO:0003303	Rac1/Pak1/p38/MMP-2 pathway	WikiPathways_22.06.2017	1.7e-11	2.9e-09	1.3e-23	5.1e-22	[-1]	Group42	30.8824	21	[CHUK, EGFR, FN1, FOXO1, GRB2, IKBKB, KRAS, MAPK1, MAPK8, MAPK9, MSH2, MYC, NFKB1, PIK3R1, PTPN11, RAC1, RASA1, SRC, STAT3, TP53, YAP1]
GO:0003617	Photodynamic therapy-induced NF-kB survival signaling	WikiPathways_22.06.2017	1e-06	0.00013	1.3e-23	5.1e-22	[-1]	Group42	31.4286	11	[CCND1, CD40LG, CHUK, CXCL8, ICAM1, IKBKB, IL1B, NFKB1, PTGS2, TRAF6, VEGFA]
GO:0000364	IL-6 signaling pathway	WikiPathways_22.06.2017	2.1e-08	3e-06	1.3e-23	5.1e-22	[-1]	Group42	32.5581	14	[BCL2L1, GRB2, GSK3B, HDAC1, IL6R, IRF1, MAP2K1, MAP2K4, MAPK1, PIK3R1, PTPN11, RAC1, STAT1, STAT3]
GO:0003680	Association Between Physico-Chemical Features and Toxicity Associated Pathways	WikiPathways_22.06.2017	1.8e-06	0.00022	1.3e-23	5.1e-22	[-1]	Group42	22.0588	15	[CDKN1A, CDKN1B, EGFR, ERBB4, FN1, GRB2, GSK3B, MAP2K1, MAP2K4, MAPK1, MAPK8, MYC, PFN1, PIK3CG, SRC]
GO:0000382	MAPK Signaling Pathway	WikiPathways_22.06.2017	8e-12	1.3e-09	1.3e-23	5.1e-22	[-1]	Group42	20	34	[AKT2, AKT3, CASP3, CRKL, DAXX, DUSP10, EGFR, FAS, FASLG, FGFR1, GRB2, IKBKB, IL1B, KRAS, MAP2K1, MAP2K3, MAP2K4, MAPK1, MAPK8, MAPK9, MAPT, MEF2C, MYC, NF1, NFKB1, PDGFRB, RAC1, RASA1, RASGRP1, TAB1, TGFBR1, TGFBR2, TP53, TRAF6]
GO:0003844	PI3K-AKT-mTOR signaling pathway and therapeutic opportunities	WikiPathways_22.06.2017	1.6e-05	0.0017	1.3e-23	5.1e-22	[-1]	Group42	30	9	[CDKN1B, FOXO1, FOXO3, GSK3B, KRAS, PIK3CG, PIK3R1, PTEN, RICTOR]
GO:0003849	MAPK and NFkB Signalling Pathways Inhibited by Yersinia YopJ	WikiPathways_22.06.2017	0.00024	0.021	1.3e-23	5.1e-22	[-1]	Group42	41.6667	5	[CHUK, IKBKB, MAPK1, NFKB1, TRAF6]
GO:0003851	TLR4 Signaling and Tolerance	WikiPathways_22.06.2017	1.8e-06	0.00022	1.3e-23	5.1e-22	[-1]	Group42	33.3333	10	[CHUK, CXCL8, IFNB1, IKBKB, IRAK1, MYD88, NFKB1, TAB1, TLR4, TRAF6]
GO:0003858	Toll-like Receptor Signaling	WikiPathways_22.06.2017	2.9e-05	0.003	1.3e-23	5.1e-22	[-1]	Group42	28.125	9	[CHUK, IKBKB, IRAK1, MAPK1, MYD88, NFKB1, TLR2, TLR4, TRAF6]
GO:0003863	T-Cell antigen Receptor (TCR) pathway during Staphylococcus aureus infection	WikiPathways_22.06.2017	0.00036	0.03	1.3e-23	5.1e-22	[-1]	Group42	17.7419	11	[CD40LG, CDK4, CHUK, GRB2, GSK3B, IFNG, IKBKB, MAP2K1, MAPK9, NFKB1, ZAP70]
GO:0003865	RIG-I-like Receptor Signaling	WikiPathways_22.06.2017	2.5e-06	0.0003	1.3e-23	5.1e-22	[-1]	Group42	22.9508	14	[CHUK, CXCL12, CXCL8, CYLD, DDX58, FADD, IFNB1, IFNG, IKBKB, MAPK8, MAPK9, NFKB1, SIKE1, TRAF6]
GO:0003877	Simplified Depiction of MYD88 Distinct Input-Output Pathway	WikiPathways_22.06.2017	0.00032	0.027	1.3e-23	5.1e-22	[-1]	Group42	31.5789	6	[IRAK1, MYD88, NFKB1, TLR2, TLR4, TRAF6]
GO:0003915	Angiopoietin Like Protein 8 Regulatory Pathway	WikiPathways_22.06.2017	0.00019	0.017	1.3e-23	5.1e-22	[-1]	Group42	13.6364	18	[AKT2, FLOT1, FOXO1, FOXO3, G6PC, GSK3B, MAP2K1, MAP2K3, MAP2K4, MAP3K9, MAPK1, MAPK8, MAPK9, PIK3CG, PIK3R1, RICTOR, SLC2A4, THRB]
GO:0003929	Chemokine signaling pathway	WikiPathways_22.06.2017	4.4e-07	5.8e-05	1.3e-23	5.1e-22	[-1]	Group42	15.7576	26	[ADCY6, AKT2, AKT3, CCL20, CCL22, CCL5, CCR1, CHUK, CRKL, CXCL12, CXCR4, FOXO3, GRB2, GSK3B, IKBKB, KRAS, MAP2K1, MAPK1, NFKB1, PIK3CG, PIK3R1, RAC1, ROCK1, STAT1, STAT3, TIAM1]
GO:0000395	IL-4 Signaling Pathway	WikiPathways_22.06.2017	2.3e-05	0.0025	1.3e-23	5.1e-22	[-1]	Group42	21.8182	12	[CEBPB, CHUK, GAB2, GRB2, IKBKB, MAPK1, NFKB1, PIK3R1, PTPN11, SOCS5, STAT1, STAT3]
GO:0000437	EGF/EGFR Signaling Pathway	WikiPathways_22.06.2017	6.3e-09	9.5e-07	1.3e-23	5.1e-22	[-1]	Group42	17.6829	29	[ATF1, COX2, CREB1, CRKL, E2F1, EGFR, FOXO1, GAB2, GRB2, KRAS, MAP2K1, MAPK1, MAPK8, MAPK9, MEF2C, NCOA3, PIAS3, PIK3R1, PTEN, PTPN11, RAC1, RASA1, RICTOR, ROCK1, SP1, SPRY2, SRC, STAT1, STAT3]
GO:0000481	Insulin Signaling	WikiPathways_22.06.2017	3.6e-05	0.0037	1.3e-23	5.1e-22	[-1]	Group42	13.6646	22	[AKT2, FLOT1, FOXO1, FOXO3, GRB2, GSK3B, IGF1R, IKBKB, MAP2K1, MAP2K3, MAP2K4, MAP3K9, MAPK1, MAPK8, MAPK9, PIK3CG, PIK3R1, PTEN, PTPN11, RAC1, SLC2A4, VAMP2]
GO:0000049	IL-2 Signaling Pathway	WikiPathways_22.06.2017	1.5e-08	2.2e-06	1.3e-23	5.1e-22	[-1]	Group42	33.3333	14	[BCL2, CCND2, CRKL, FOXO3, GAB2, GRB2, MAP2K1, MAPK1, MAPT, MYC, PIK3R1, PTPN11, STAT1, STAT3]
GO:0000581	EPO Receptor Signaling	WikiPathways_22.06.2017	3.9e-05	0.0041	1.3e-23	5.1e-22	[-1]	Group42	30.7692	8	[GRB2, MAP2K1, MAPK1, PIK3CG, RASA1, SRC, STAT1, STAT3]
GO:0000585	Interferon type I signaling pathways	WikiPathways_22.06.2017	2.3e-05	0.0025	1.3e-23	5.1e-22	[-1]	Group42	21.8182	12	[CREB1, CRKL, GAB2, MAP2K3, PDCD4, PIAS3, PIK3R1, PTPN11, RAC1, STAT1, STAT3, ZAP70]
GO:0000673	ErbB Signaling Pathway	WikiPathways_22.06.2017	1.1e-09	1.8e-07	1.3e-23	5.1e-22	[-1]	Group42	31.4815	17	[AKT3, BCL2L11, CCND1, CDKN1A, CDKN1B, EGFR, ERBB4, FOXO1, GRB2, GSK3B, KRAS, MAP2K1, MAPK1, MAPK8, MYC, SRC, TP53]
GO:0000069	T-Cell antigen Receptor (TCR) Signaling Pathway	WikiPathways_22.06.2017	9.7e-07	0.00012	1.3e-23	5.1e-22	[-1]	Group42	19.7802	18	[CHUK, CREB1, CRKL, FAS, GAB2, GRB2, IKBKB, IL1B, MAP2K1, MAPK1, MAPK8, MAPK9, NFKB1, PIK3R1, PTPN11, TRAF6, VIM, ZAP70]
GO:0000712	Estrogen signaling pathway	WikiPathways_22.06.2017	1.2e-06	0.00015	1.3e-23	5.1e-22	[-1]	Group42	39.1304	9	[BCL2, CHUK, CREB1, IKBKB, MAP2K1, MAPK1, MAPK9, NFKB1, SP1]
GO:0000075	Toll-like Receptor Signaling Pathway	WikiPathways_22.06.2017	1.6e-12	2.7e-10	1.3e-23	5.1e-22	[-1]	Group42	26.2136	27	[AKT2, AKT3, CCL5, CD40, CHUK, CXCL8, FADD, IFNB1, IKBKB, IL1B, IRAK1, MAP2K1, MAP2K3, MAP2K4, MAPK1, MAPK8, MAPK9, MYD88, NFKB1, PIK3CG, PIK3R1, RAC1, STAT1, TAB1, TLR2, TLR4, TRAF6]
